# Supplementary material for: Linkage mapping of putative regulator genes of barley grain development characterized by expression profiling
Source: BMC Plant Biol. 2009 Jan 9;9:4. doi: 10.1186/1471-2229-9-4 (PMC2648977; doi:10.1186/1471-2229-9-4)
Supplement: Additional file 1 — Total list of investigated genes. List of 172 transcription factors (TF) and 204 kinases including information about Blast N hits. [file 1471-2229-9-4-S1.xls]

## Sheet: TFlist_seedarray
Gene ID	Marker ID	IPK EST-cluster-ID	IPK EST-ID	Affymetrix-ID	Nucleotide Blast Description	Species	New Blast score	Score	General function
Kinase1	no	cn11	HF06I01	Contig6838_at	serine-threonine protein kinase	Oryza sativa	163	secure	protein postranslational modification
Kinase2	no	cn5150	HY09F03	Contig9099_at	protein phosphatase 2C-like protein	Oryza sativa	84.3	0.3e-17	protein postranslational modification
Kinase3	no	cn8520	HB15K21	Contig10576_at	putative protein kinase	Spinacia oleracea	247	secure	protein postranslational modification
Kinase4	no	cn8835	HB27P22	Contig7672_at	methyl-CpG binding protein splice variant 2	Homo sapiens	33.9	0.5e-1	protein postranslational modification
Kinase5	no	cn9129	HB32K16	Contig9623_at	putative protein phosphatase 2C	Oryza sativa	348	0.1e-104	protein postranslational modification
Kinase6	no	cn6273	HA06H01	none	C001_CH T00625 AREB6;	Homo sapiens	183	0	not assigned unknown
Kinase7	GBS3000	cn715	HB03C01	Contig4906_at	probable ethylene-response protein	Oryza sativa subsp. indica	291	0.2e-75	hormone metabolism ethylene signal transduction
Kinase8	no	cn8337	HB12A08	none	two-component phosphorelay mediator HP1	Oryza sativa	166	0.2e-22	not assigned unknown
Kinase9	GBS3001	cn8436	HB17C11	none	Putative serine/threonine kinase	Oryza sativa	387	0.1e-113	protein postranslational modification
Kinase10	no	singleton	HF25A20	none	histidine-containing phosphotransfer protein	Zea mays	145	0.9e-17	hormone metabolism ethylene signal transduction
Kinase11	no	cn6329	HA26K06	Contig1546_at	14-3-3 protein GF14nu (grf7) identical to 14-3-3 protein GF14 nu GI:1531631 from [Arabidopsis thaliana];supported by full-length cDNA: Ceres:37944.	Triticum aestivum	326	0.9e-76	signalling 14-3-3 proteins
Kinase12	GBS3002	cn6766	HF15I22	Contig1539_s_at	14-3-3 protein GF14nu (grf7) identical to 14-3-3 protein GF14 nu GI:1531631 from [Arabidopsis thaliana];supported by full-length cDNA: Ceres:37944.	Hordeum vulgare subsp. vulgare	388	0.1e-112	signalling 14-3-3 proteins
Kinase13	no	cn10751	HF19K09	none	mitogen-activated protein kinase (MPK20)	Arabidopsis thaliana	220	0.9e-69	signalling MAP kinases
Kinase14	GBS3003	cn5154	HB25O07	Contig22065_at	gi|32492311|emb|CAE03844.1| OSJNBb0089K06.2	Oryza sativa	112	0	protein postranslational modification
Kinase15	no	cn7543	HA30D19	Contig9035_at	Shaggy kinase 4	Petunia hybrida	413	secure	protein postranslational modification
Kinase16	no	cn8158	HB07M17	Contig17584_at	putative protein kinase	Oryza sativa	308	0	signalling receptor kinases misc
Kinase17	no	cn8256	HF04P04	Contig2483_at	glucose and ribitol dehydrogenase	0	347	0.2e-86	misc short chain dehydrogenase/reductase (SDR)
Kinase18	no	-	HF25F03	Contig9207_at	gi|18086420|gb|AAL57666.1| AT5g53140/MFH8_8	Arabidopsis thaliana	257	0	unknown
Kinase19	GBS3004	cn10053	HZ42P07	Contig4442_at	calcium binding protein	Fagus sylvatica	145	0.9e-36	development unspecified
Kinase20	no	cn10400	HF12M23	Contig7501_s_at	Putative calcium-binding protein	Oryza sativa	271	0.2e-61	signalling calcium
Kinase21	no	cn10798	HF21O09	Contig10633_at	gi|32482927|emb|CAE02429.1| OSJNBa0058G03.4	Oryza sativa	316	0.5e-81	signalling calcium
Kinase22	no	cn1106	HF25P10	Contig7980_at	Ca2+-binding EF-hand common family protein, putative	Arabidopsis thaliana	198	0.1e-53	development unspecified
Kinase23	no	cn14034	HZ43G24	none	similar to an Arabidopsis putative P-type transporting ATPase (AC010926)	Oryza sativa	280	0.3e-76	signalling calcium
Kinase24	GBS3005	cn1584	HF03P14	Contig3343_at	calcium-binding EF-hand protein/caleosin 2	Hordeum vulgare	383	0.1e-78	signalling calcium
Kinase25	GBS3006	cn3004	HA22G09	Contig1903_at	calreticulin	0	353	0.1e-101	signalling calcium
Kinase26	no	cn4056	HB20I15	Contig8829_at	putative calmodulin	Arabidopsis thaliana/Triticum aestivum	85.9	0.6e-10	signalling calcium
Kinase27	no	cn4361	HA05G18	Contig5941_at	putative calmodulin	Arabidopsis thaliana/Triticum aestivum	102	0.7e-6	signalling calcium
Kinase28	no	cn4433	HZ42K20	Contig11806_at	putative calmodulin	Renilla reniformis	80.1	0.2e-13	signalling calcium
Kinase29	no	cn5176	HZ47M20	Contig4275_at	calcineurin-like protein	Eucalyptus grandis	268	0.1e-82	signalling calcium
Kinase30	no	cn6002	HF24M13	Contig8728_at	P-type ATPase	Hordeum vulgare	275	0.1e-69	signalling calcium
Kinase31	no	cn6098	HZ56I21	Contig1321_at	gi|6498422|dbj|BAA87825.1| unnamed protein product	Oryza sativa	151	0.5e-44	signalling calcium
Kinase32	GBS3007	cn6538	HA16K04	none	putative calreticulin precursor	Oryza sativa	374	0.1e-113	signalling calcium
Kinase33	no	cn6688	HA11C04	Contig10338_at	calcium-dependent protein kinase/phosphoenolpyruvate carboxylase kinase	Sorghum bicolor	179	0.8e-28	glycolysis PEPCase
Kinase34	no	cn6883	HF23P08	Contig5191_at	calcium dependent protein kinase	Oryza sativa	343	0.1e-100	signalling calcium
Kinase35	no	cn6934	HA14K24	Contig23607_at	calcium-binding EF-hand family protein	Arabidopsis thaliana	167	0.9e-29	protein postranslational modification
Kinase36	no	cn7399	HA24C02	Contig16466_at	putative calcium-dependent protein kinase/putative kinase	Arabidopsis thaliana/Triticum aestivum	201	0.4e-49	protein postranslational modification
Kinase37	no	cn8422	HB16H23	none	gi|32482927|emb|CAE02429.1| OSJNBa0058G03.4	Oryza sativa	152	0.8e-36	signalling calcium
Kinase38	no	cn8455	HB14F23	Contig6110_at	putative Ca2+-dependent lipid-binding protein	Oryza sativa	377	0.2e-80	signalling calcium
Kinase39	no	cn8495	HB15C04	Contig7297_at	putative CDPK substrate protein 1	Oryza sativa	73.6	0.53e-1	not assigned unknown
Kinase40	no	cn9557	HZ61B22	Contig12137_at	calmodulin -related	Arabidopsis thaliana	60.1	0.2e-11	signalling G-proteins
Kinase41	no	singleton	HB02D20	Contig8728_at	P-type ATPase	Hordeum vulgare	234	0.7e-66	signalling calcium
Kinase42	no	singleton	HF16M22	Contig13124_at	calmodulin-binding protein [imported]	Arabidopsis thaliana	310	0.1e-101	signalling calcium
Kinase43	no	singleton	HZ42N02	Contig11424_at	putative calmodulin	Oryza sativa	43.9	0.5e-4	signalling calcium
Kinase44	no	singleton	HZ42P13	Contig9475_at	putative Calcium-transporting ATPase 8, plasma membrane-type	Oryza sativa	311	0.5e-87	signalling calcium
Kinase45	no	cn10595	HF14J17	Contig15997_at	calcium-dependent protein kinase	Oryza sativa	390	0.1e-118	protein postranslational modification
Kinase46	no	cn2374	HF08G02	Contig4592_s_at	calcium-dependent protein kinase	Oryza sativa	159	0.1e-34	signalling calcium
Kinase47	no	singleton	HA15K13	none	histidine-containing phosphotransfer protein	Zea mays	119	0.5e-12	signalling cytokinin/ethylene
Kinase48	no	cn12213	HZ36K14	none	Putative integral membrane protein	Oryza sativa	318	0.5e-88	transport metal
Kinase49	no	cn1842	HA02P07	Contig8354_at	protein kinase Pti1	Glycine max	249	0.4e-70	protein postranslational modification kinase receptor like cytoplasmatic kinase VIII
Kinase50	no	cn3896	HZ52F11	Contig5016_at	Ser/Thr kinase/contains a protein kinase domain profile (PDOC00100)	0	310	0.1e-98	protein postranslational modification kinase receptor like cytoplasmatic kinase VIII
Kinase51	GBS3008	cn5286	HB07F24	Contig5531_at	mitogen-activated protein kinase 1 homolog (clone Aspk9)	Avena sativa	127	0.7e-20	signalling MAP kinases
Kinase52	no	cn714		none	probable ethylene-response protein	Oryza sativa subsp. indica	200	0.1e-67	signalling ethylene
Kinase53	no	cn7202	HB19D20	Contig7534_at	putative serine/threonine kinase	Oryza sativa	339	0.3e-98	protein postranslational modification
Kinase54	no	cn8840	HB24D05	Contig7290_at	somatic embryogenesis receptor-like kinase	Daucus carota	212	0.6e-47	development unspecified
Kinase55	no	cn9937	HZ50D08	none	putative receptor ser/thr protein	Oryza sativa	323	0.1e-73	signalling receptor kinases misc
Kinase56	no	singleton	HZ53D16	none	serine/threonine kinase - like protein	Arabidopsis thaliana	265	0.8e-85	signalling ethylene
Kinase57	no	singleton	HZ53O05	Contig17497_at	putative Nramp1 protein	Oryza sativa	280	0.2e-57	signalling ethylene
Kinase58	no	cn4877	HA11L04	Contig13129_at	putative OsGAI	Oryza sativa	214	0.2e-32	hormone metabolism gibberelin signal transduction
Kinase59	GBS3009	cn10731	HF19E15	none	GTP-binding protein, putative	Arabidopsis thaliana	182	0.2e-55	signalling G-proteins
Kinase60	no	cn11160	HZ65J01	none	putative receptor-like protein kinase	0	314	0.4e-70	signalling receptor kinases misc
Kinase61	no	cn12178	HZ42E14	Contig13261_at	putative protein GTPase activating protein, Schizosaccharomyces pombe, AL023634	0	222	0.5e-67	signalling G-proteins
Kinase62	GBS3010	cn1711	HY04F15	Contig7701_at	putative GTPase	Oryza sativa	239	0.5e-62	signalling G-proteins
Kinase63	no	cn1931	HY10B22	Contig3329_at	GTP-binding protein -related	Arabidopsis thaliana	348	0.1e-114	signalling G-proteins
Kinase64	GBS3011	cn3360	HF01A08	none	putative GTP binding protein	Oryza sativa	316	0.3e-72	signalling G-proteins
Kinase65	no	cn4377	HA30I09	none	contains similarity to small GTPase Ran binding protein 1~gene_id:MZN1.4	Arabidopsis thaliana	114	0.1e-27	RNA RNA binding
Kinase66	no	cn4378	HA31L01	Contig5611_at	Ran binding protein-1	Lycopersicon esculentum	227	0.5e-67	signalling G-proteins
Kinase67	no	cn4420	HB11H22	Contig6464_at	guanine nucleotide-exchange protein GEP2	Oryza sativa	267	0.2e-43	signalling G-proteins
Kinase68	no	cn4815	HB25F18	Contig4498_at	gi|21742151|emb|CAD40577.1| OSJNBa0069D17.2	Oryza sativa	166	0.6e-26	not assigned unknown
Kinase69	no	cn6013	HZ57L04	Contig2088_s_at	Bowman-Birk type trypsin inhibitor	Hordeum vulgare	281	0.11e0	misc protease inhibitor/seed storage/lipid transfer protein (LTP) family protein protease inhibitor
Kinase70	no	cn6306	HF23K20	Contig3334_at	small GTP-binding protein	Pisum sativum	78.6	0.3e-18	signalling G-proteins
Kinase71	no	cn734	HY02L20	Contig297_s_at	0	0	231	0.8e-13	protein synthesis elongation
Kinase72	no	cn7517	HB15M08	Contig4705_s_at	small GTP-binding protein	0	300	0.1e-95	signalling G-proteins
Kinase73	no	cn8454	HB14F11	none	putative GTP-binding protein	Oryza sativa	264	0.5e-67	signalling G-proteins
Kinase74	no	cn8960	HB27D15	Contig15529_at	0	0	169	0.1e-50	signalling G-proteins
Kinase75	no	singleton	HB02F21	none	gi|29893590|gb|AAP06844.1| unknown protein	Oryza sativa	114	0.4e-22	signalling unknown
Kinase76	no	singleton	HB12A21	none	GTP-binding protein	Pisum sativum	81.3	0.9e-20	signalling G-proteins
Kinase77	no	singleton	HB14N05	none	putative GTP-binding protein	Oryza sativa	281	0.5e-64	signalling G-proteins
Kinase78	no	singleton	HF02F14	Contig12448_at	ESTs C74776(E51022),C26123(C116681) correspond to a region of the predicted gene	Oryza sativa	290	0.2e-61	signalling unknown
Kinase79	no	cn10193	HF03A03	none	glutamate receptor family (GLR2.7)	Arabidopsis thaliana	138	0.1e-30	signalling in sugar and nutrient physiology
Kinase80	GBS3012	cn10462	HF12B23	Contig3530_at	SnRK1b protein kinase/Snf1-related protein kinase KIN10 (AKIN10)	Oryza sativa	363	0.1e-103	protein postranslational modification
Kinase81	no	cn2059	HF09N08	Contig6240_at	SnRK1b protein kinase/Snf1-related protein kinase KIN10 (AKIN10)	Oryza sativa	348	0.1e-103	protein postranslational modification
Kinase82	GBS3013	cn3179	HA02A04	Contig3644_s_at	nitrate-induced NOI protein	Zea mays	152	0.2e-21	signalling in sugar and nutrient physiology
Kinase83	no	cn4934	HB23L09	Contig6241_at	serine/threonine-specific protein kinase (EC 2.7.1.-) BKIN12 (version 2)	0	208	0.1e-40	protein postranslational modification
Kinase84	GBS3014	cn6525	HA31E11	Contig12673_at	putative z-protein	Oryza sativa	224	0.4e-38	signalling in sugar and nutrient physiology
Kinase85	GBS3015	cn6921	HA14H21	Contig5033_at	putative xylulose kinase	Oryza sativa	352	0.5e-89	minor CHO metabolism sugar kinases
Kinase86	no	cn8700	HF17D01	Contig14688_at	putative protein GCN4-complementing protein	Arabidopsis thaliana	105	0.1e-26	not assigned unknown
Kinase87	no	cn8953	HB26O21	Contig8159_at	nitrogen fixation protein. putative (NifS)	[Arabidopsis thaliana	249	0.9e-75	signalling in sugar and nutrient physiology
Kinase88	no	singleton	HA21P07	none	ARF GTPase-activating domain-containing protein	Arabidopsis thaliana	225	0.2e-69	signalling in sugar and nutrient physiology
Kinase89	no	singleton	HB10H10	none	ARF GTPase-activating domain-containing protein	Arabidopsis thaliana	94	0.2e-23	signalling in sugar and nutrient physiology
Kinase90	no	cn4806	HA12H15	Contig5251_at	AUX/IAA family/phytochrome-associated protein PAP2	Arabidopsis thaliana	182	0.5e-52	RNA regulation of transcription Aux/IAA family
Kinase91	no	cn6760	HA13J12	Contig8642_at	putative auxin-induced protein	Oryza sativa	147	0.8e-27	hormone metabolism auxin induced-regulated-responsive-activated
Kinase92	no	cn8107	HB09B08	none	phytochrome B	Oryza sativa	332	0.4e-92	signalling light
Kinase93	no	cn8869	HB25C08	none	putative far-red impaired response protein	Oryza sativa	170	0.2e-15	RNA regulation of transcription unclassified
Kinase94	GBS3016,GBM6016	cn3978	HB22A23	none	MAP kinase homolog	Oryza sativa	152	0.9e-18	signalling MAP kinases
Kinase95	GBS3017	cn6529	HA09L24	Contig25927_at	protein kinase	Arabidopsis thaliana	90.5	0.4e-20	protein postranslational modification
Kinase96	GBS3018	cn8223	HB28G17	HVSMEb0006M02r2_x_at	MAP kinase-like protein	Oryza sativa	345	0.1e-111	signalling MAP kinases
Kinase97	no	cn7301	HA23J23	Contig4475_at	Leucine Rich Repeat/angio-associated migratory cell protein	Oryza sativa	236	0.6e-44	not assigned unknown
Kinase98	no	cn10813	HF22I18	Contig18274_at	phosphoinositide-specific phospholipase C	0	249	0.3e-74	lipid metabolism lipid degradation lysophospholipases
Kinase99	no	cn2990	HZ65L08	HT07O12u_s_at	polyphosphoinositide binding protein Ssh1p	Glycine max	307	0.2e-94	signalling phosphinositides
Kinase100	no	cn7775	HB12F24	Contig13682_at	gi|25405349|pir||G96536 hypothetical protein F2J10.9 [imported]	Arabidopsis thaliana	133	0.2e-74	development multitarget target of rapamycin
Kinase101	GBS3019	cn8638	HB19F22	Contig15158_at	putative inositol-1, 4, 5-trisphosphate 5-phosphatase	Oryza sativa	276	0.5e-76	DNA synthesis/chromatin structure
Kinase102	GBS020	singleton	HA28P22	none	gi|18397616|ref|NP_564360.1| expressed protein	Arabidopsis thaliana	138	0.7e-37	signalling unknown
Kinase103	no	singleton	HF23H01	Contig6594_at	phosphatidylinositol 3- and 4-kinase family	Arabidopsis thaliana	244	0.5e-70	signalling phosphinositides
Kinase104	no	singleton	HZ65F20	none	phospholipase C2	Nicotiana tabacum	124	0.2e-26	signalling phosphinositides
Kinase105	no	cn10470	HF11B14	none	SERK2 protein	Zea mays	237	0.6e-73	signalling receptor kinases misc
Kinase106	no	cn1124	HY02H17	none	Putative receptor-like protein kinase	Oryza sativa	320	0.1e-68	signalling receptor kinases leucine rich repeat XI
Kinase107	no	cn11681	HZ43K02	Contig9903_at	purple acid phosphatase	Oryza sativa	163	0.3e-36	misc acid and other phosphatases
Kinase108	no	cn13620	HZ44N10	Contig14220_at	putative cytoskeletal protein-like protein	Oryza sativa	82.4	0.2e-10	RNA regulation of transcription G2-like transcription factor family, GARP
Kinase109	no	cn14008	HZ39M11	Contig11982_at	sensor histidine kinase/response regulator	Caulobacter crescentus	67.4	0.7e-3	signalling receptor kinases misc
Kinase110	no	cn14009	HZ65P23	Contig11982_at	sensor histidine kinase/response regulator	Caulobacter crescentus	80.9	0.3e-9	signalling receptor kinases misc
Kinase111	no	cn1925	HY01A12	none	receptor-like protein kinase (EC 2.7.1.-)	Oryza sativa	244	0.4e-40	signalling receptor kinases leucine rich repeat IX
Kinase112	no	cn2282	HA08K11	Contig888_at	putative calcium-binding protein, calreticulin	Arabidopsis thaliana	336	0.1e-85	PS calvin cyle GAP
Kinase113	no	cn2502	HZ48C24	Contig16870_at	leucine-rich repeat transmembrane protein kinase/receptor-like protein kinase	Arabidopsis thaliana	165	0.3e-45	signalling receptor kinases leucine rich repeat III
Kinase114	no	cn5888	HA01C05	Contig24720_at	unknown protein	Oryza sativa	121	0.1e-2	signalling receptor kinases misc
Kinase115	no	cn5969	HA02B14	Contig4809_at	receptor-like protein kinase PRK1/protein induced by water stress	Lycopersicon esculentum	37	0.89e0	signalling receptor kinases misc
Kinase116	no	cn7532	HA29O17	Contig5422_at	protein kinase, putative similar to receptor protein kinase	Arabidopsis thaliana	283	0.4e-76	signalling receptor kinases leucine rich repeat II
Kinase117	GBS3021, GBS3022	cn7829	HF19O04	none	leucine-rich repeat transmembrane protein kinase 1	Zea mays	342	0.3e-68	signalling receptor kinases leucine rich repeat V
Kinase118	no	cn8300	HZ40H18	Contig9434_at	gi|1361983|pir||S57614 ARP protein	Arabidopsis thaliana	75.9	0.1e-16	signalling receptor kinases misc
Kinase119	no	cn8349	HZ37H12	Contig6547_at	stem rust resistance protein Rpg1	Hordeum vulgare subsp. vulgare	135	0.4e-16	signalling receptor kinases misc
Kinase120	no	cn8451	HB14F02	none	receptor kinase-like protein	Oryza sativa	131	0.5e-20	signalling receptor kinases misc
Kinase121	GBS3023	cn8722	HB21G24	Contig12690_at	putative disease resistance protein	Oryza sativa	124	0.3e-20	stress biotic
Kinase122	no	cn8841	HZ46F12	Contig7290_at	ESTs C22458(C62866),C22459(C62866) correspond to a region of the predicted gene	Oryza sativa	287	0.6e-58	signalling receptor kinases misc
Kinase123	no	cn9797	HF03F18	Contig5448_at	gi|25406993|pir||D86211 hypothetical protein [imported]	Arabidopsis thaliana	172	0.1e-39	biodegradation of xenobiotics
Kinase124	no	singleton	HA20O14	Contig15680_at	Predicted acyl-CoA transferases/carnitine dehydratase	Ralstonia metallidurans	34.3	0.14e0	signalling receptor kinases
Kinase125	no	singleton	HA25E09	none	putative leucine rich repeat containing protein kinase	Oryza sativa	69.7	0.2e-11	signalling receptor kinases
Kinase126	no	singleton	HB01K03	none	putative receptor-like protein kinase	Oryza sativa	299	0.3e-60	signalling receptor kinases
Kinase127	no	singleton	HB03I14	none	putative serine/threonine-specific protein kinase(gi|7488195|)	Oryza sativa	168	0.7e-12	signalling receptor kinases
Kinase128	no	singleton	HB05C13	none	receptor-like protein kinase INRPK1	Ipomoea nil	102	0.7e-20	signalling receptor kinases
Kinase129	no	singleton	HB24G14	HB24G14r_at	gi|18408845|ref|NP_564904.1| F12A21.14	Arabidopsis thaliana	61.6	0.3e-12	signalling receptor kinases
Kinase130	no	singleton	HB26B19	none	putative serine/threonine-specific receptor protein kinase	Oryza sativa	68.6	0.2e-13	signalling receptor kinases
Kinase131	no	singleton	HF09B02	none	SERK1 protein	Zea mays	332	0.1e-107	signalling receptor kinases
Kinase132	no	singleton	HY08H18	none	putative receptor-like protein kinase	Oryza sativa	160	0.4e-16	signalling receptor kinases
Kinase133	no	singleton	HZ44P23	none	leucine-rich repeat transmembrane protein kinase, putative	Arabidopsis thaliana	213	0.3e-66	signalling receptor kinases
Kinase134	no	singleton	HZ47E09	none	leucine-rich repeat transmembrane protein kinase, putative	Arabidopsis thaliana	253	0.1e-80	signalling receptor kinases
Kinase135	no	singleton	HZ51K15	none	putative disease resistance protein	Oryza sativa	108	0.5e-9	signalling receptor kinases
Kinase136	no	singleton	HZ63B22	none	gi|32479652|emb|CAE01560.1| OSJNBb0022F16.15	Oryza sativa	92.4	0.6e-8	signalling receptor kinases
Kinase137	no	cn10027	HF09D15	Contig10039_at	putative protein kinase/protein kinase 6	Oryza sativa/Glycine max	326	0.2e-74	protein postranslational modification
Kinase138	no	cn10314	HF04L17	Contig2289_s_at	Dof2 T02690 DNA-binding with One Finger 2; contribute to multiple protein protein interactions; maize, Zea mays	0	351	0.1e-113	not assigned unknown
Kinase139	no	cn10552	HF13F13	Contig18736_at	gi|9711808|dbj|BAB07912.1| P0417G05.20	Oryza sativa	279	0.7e-55	not assigned unknown
Kinase140	no	cn10583	HF14F07	Contig10606_at	aurora-related kinase	Oryza sativa	398	0.1e-104	protein postranslational modification
Kinase141	no	cn10604	HF14O04	Contig11369_at	putative receptor protein kinase	Oryza sativa	141	0.7e-21	signalling receptor kinases misc
Kinase142	no	cn10670	HF16L24	Contig6535_s_at	Serine/threonine protein phosphatase PP2A-2 catalytic subunit	Oryza sativa subsp. indica	204	0.5e-62	protein postranslational modification
Kinase143	no	cn10688	HF18F11	none	protein kinase, putative	Arabidopsis thaliana	119	0.6e-33	protein postranslational modification
Kinase144	no	cn10706	HF18D14	none	putative ankyrin-kinase	Oryza sativa	287	0.1e-76	protein postranslational modification
Kinase145	no	cn10756	HF19O24	Contig14186_at	putative cyclin-dependent kinase CDC2C	Oryza sativa	152	0.5e-6	signalling unspecified
Kinase146	no	cn10973	HZ49G15	Contig9409_s_at	putative protein kinase similar to serine/threonine protein kinase Pto GB:AAB47421	Lycopersicon esculentum	329	0.3e-87	signalling receptor kinases misc
Kinase147	no	cn12093	HZ60G10	Contig6958_at	serine/threonine kinase receptor	0	152	0.6e-19	signalling receptor kinases misc
Kinase148	no	cn12690	HZ40F08	Contig10889_at	wpk4 protein kinase	Triticum aestivum	275	0.8e-57	protein postranslational modification
Kinase149	no	cn12741	HZ49I04	Contig11516_at	regulatory subunit-like protein	Oryza sativa	310	0.1e-67	not assigned unknown
Kinase150	no	cn13198	HZ46N08	Contig7136_at	mitogen activated protein kinase kinase	Oryza sativa	249	0.2e-38	signalling unspecified
Kinase151	no	cn13885	HZ56O21	none	protein phosphatase 2A B'kappa subunit	Oryza sativa	227	0.1e-54	protein postranslational modification
Kinase152	no	cn13938	HZ40I04	none	protein kinase 5	Arabidopsis thaliana	231	0.2e-66	protein postranslational modification
Kinase153	no	cn14076	HZ49O21	none	Putative protein with similarityto protein phosphatase PP1 regulatory subunit	Oryza sativa	314	0.8e-69	signalling unspecified
Kinase154	no	cn1443	HY03F04	Contig7579_at	putative serine/threonine protein kinase/casein kinase-like protein	Oryza sativa	134	0.5e-35	protein postranslational modification
Kinase155	no	cn1453	HZ39P22	Contig3231_at	nucleoside diphosphate kinase	Pisum sativum	144	0.35e0	nucleotide metabolism phosphotransfer and pyrophosphatases nucleoside diphosphate kinase
Kinase156	GBM6000	cn1864	HA04L08	Contig541_x_at	gi|15128424|dbj|BAB62609.1| B1153F04.17	Oryza sativa	276	0.6e-72	cell wall pectin*esterases acetyl esterase
Kinase157	no	cn1867	HY05G12	none	putative protein kinase AKINbetagamma	Oryza sativa	212	0.14e1	not assigned unknown
Kinase158	GBS3024	cn1915	HA20G10	Contig9749_at	protein kinase family	Arabidopsis thaliana	147	0.9e-10	signalling receptor kinases misc
Kinase159	GBS3025	cn2012	HA02C14	Contig7617_at	YkoW protein	Bacillus cereus	32.3	0.16e0	protein postranslational modification
Kinase160	no	cn2660	HB08J16	Contig7362_at	putative protein kinase SPK-3/serine/threonine-protein kinase	Oryza sativa	360	0.1e-106	protein postranslational modification
Kinase161	GBS3026	cn2731	HY09K12	Contig18153_at	protein kinase	Malus x domestica	95.1	0.8e-20	protein postranslational modification
Kinase162	GBM6001	cn3319	HZ36P24	Contig15719_at	interacting protein kinase 5	Arabidopsis thaliana	112	0.3e-30	protein postranslational modification
Kinase163	no	cn4260	HZ49A20	none	protein kinase homolog/serine/threonine protein kinase ATPK10	Oryza sativa	152	0.9e-32	protein postranslational modification
Kinase164	no	cn4525	HA09B12	Contig6848_at	putative purple acid phosphatase	Arabidopsis thaliana	291	0.8e-83	misc acid and other phosphatases
Kinase165	GBS3027	cn4879	HZ53G05	Contig9773_at	protein kinase (KIPK)	Arabidopsis thaliana	111	0.3e-28	protein postranslational modification
Kinase166	GBM6002	cn5013	HY06K05	Contig5449_at	GSK-like kinase	Triticum aestivum	205	0.2e-3	protein postranslational modification
Kinase167	no	cn5225	HZ60A04	Contig10517_at	putative protein phosphatase 2C	Oryza sativa	125	0.7e-15	protein postranslational modification
Kinase168	no	cn5581	HZ48D17	Contig13746_at	putative receptor protein kinase PERK1	Oryza sativa	264	0.2e-65	signalling receptor kinases misc
Kinase169	no	cn5915	HF15I03	Contig6247_at	protein kinase (APK1b)	Arabidopsis thaliana	45.4	0.3e-6	protein postranslational modification kinase receptor like cytoplasmatic kinase VII
Kinase170	no	cn6180	HF02J18	Contig5228_s_at	putative mitogen-activated protein kinase, msrmk3	Oryza sativa	329	0.4e-97	signalling MAP kinases
Kinase171	no	cn6531	HF08H16	Contig9215_at	similar to chaperonin containing TCP-1 complex gamma chain	Arabidopsis thaliana	321	0.1e-104	protein folding
Kinase172	no	cn6554	HA03C11	Contig1368_at	protein kinase (AME2/AFC1)/ribosomal protein L17.1	Hordeum vulgare	285	0.2e-41	protein synthesis misc ribososomal protein
Kinase173	GBS3028	cn6700	HA11F10	Contig15114_at	Putative protein kinase	Oryza sativa	335	0.5e-81	protein postranslational modification kinase receptor like cytoplasmatic kinase VII
Kinase174	no	cn6719	HB26E09	Contig7015_at	ABC1 family protein kinase-like protein	Oryza sativa	109	0.1e-43	signalling unspecified
Kinase175	GBM6017	cn6792	HB04P11	none	putative protein kinase/putative serine/threonine protein kinase	Oryza sativa	363	0.1e-113	protein postranslational modification
Kinase176	no	cn6811	HA12N04	Contig17776_at	protein serine/threonine kinase	Lophopyrum elongatum	340	0.1e-109	protein postranslational modification kinase receptor like cytoplasmatic kinase V
Kinase177	no	cn7474	HA28C15	none	putative kinase binding protein	Arabidopsis thaliana	277	0.1e-85	signalling unspecified
Kinase178	no	cn7505	HA29B10	none	protein kinase-related	Arabidopsis thaliana	233	0.1e-70	signalling receptor kinases misc
Kinase179	no	cn7580	HZ63M11	Contig9074_at	protein phosphatase 2C (PP2C), putative	Arabidopsis thaliana	156	0.4e-44	protein postranslational modification
Kinase180	no	cn8041	HB05I04	Contig14702_at	putative ankyrin-kinase	Oryza sativa	198	0.3e-60	protein postranslational modification
Kinase181	no	cn8442	HB24I10	none	protein kinase-like protein	Oryza sativa	296	0.1e-92	protein postranslational modification kinase receptor like cytoplasmatic kinase II
Kinase182	GBS3029	cn8524	HB15M07	Contig8926_at	protein kinase C inhibitor (Zinc-binding protein) -related	Arabidopsis thaliana	166	0.1e-49	protein postranslational modification
Kinase183	no	cn8901	HB25O11	Contig7766_at	protein kinase 5	Arabidopsis thaliana	250	0.2e-79	protein postranslational modification
Kinase184	no	cn9441	HZ39K08	Contig14557_at	protein kinase family	Arabidopsis thaliana	142	0.7e-41	protein postranslational modification kinase receptor like cytoplasmatic kinase V
Kinase185	no	cn9710	HF14D18	Contig5644_at	serine/threonine protein phosphatase PP2A-4 catalytic subunit	Oryza sativa	261	0.6e-75	protein postranslational modification
Kinase186	no	cn9976	HF02K22	Contig12378_at	patatin family	Arabidopsis thaliana	224	0.2e-66	protein postranslational modification
Kinase187	no	singleton	HA21P04	none	putative protein kinase	Oryza sativa	79	0.2e-17	signalling unspecified
Kinase188	no	singleton	HA30G17	none	gi|21741520|emb|CAD41468.1| OSJNBa0079A21.12	Oryza sativa	270	0.1e-76	signalling unspecified
Kinase189	no	singleton	HB14L15	HB14L15r_at	gi|21741714|emb|CAD41337.1| OJ991113_30.21	Oryza sativa	60.5	0.4e-9	signalling unspecified
Kinase190	no	singleton	HB15E20	none	protein kinase, putative	Arabidopsis thaliana	129	0.9e-33	signalling unspecified
Kinase191	no	singleton	HB21N01	Contig13376_at	Putative protein phosphatase 2C	Oryza sativa	236	0.5e-30	signalling unspecified
Kinase192	GBM6018	singleton	HB23O17	none	putative protein phosphatase 2C (PP2C)	Oryza sativa	83.2	0.5e-16	signalling unspecified
Kinase193	no	singleton	HB28C08	Contig11060_at	serine/threonine protein kinase, putative	Arabidopsis thaliana	266	0.4e-81	signalling unspecified
Kinase194	no	singleton	HB28L23	Contig7654_at	putative serine/threonine-specific protein kinase	Oryza sativa	182	0.1e-31	signalling unspecified
Kinase195	no	singleton	HB29I24	Contig23093_at	putative shaggy-like kinase	Oryza sativa	413	0.1e-125	signalling unspecified
Kinase196	no	singleton	HF12O12	none	Putative mutator-like transposase	Oryza sativa	125	0.2e-3	signalling unspecified
Kinase197	no	singleton	HF14L16	Contig9773_at	protein kinase (KIPK)	Arabidopsis thaliana	295	0.9e-96	signalling unspecified
Kinase198	no	singleton	HF21M02	Contig12858_at	protein kinase family	Arabidopsis thaliana	120	0.4e-22	signalling unspecified
Kinase199	no	singleton	HF22I13	none	galactosyltransferase family	Arabidopsis thaliana	180	0.5e-46	signalling unspecified
Kinase200	no	singleton	HF23L15	none	protein kinase family	Arabidopsis thaliana	97.8	0.8e-28	signalling unspecified
Kinase201	GBM6003	singleton	HY04K03	none	protein kinase (KIPK)	Arabidopsis thaliana	46.6	0.8e-13	signalling unspecified
Kinase202	no	singleton	HZ51L09	none	protein kinase-like	Oryza sativa	191	0.2e-42	signalling unspecified
Kinase203	no	singleton	HZ58B16	Contig10345_at	putative protein kinase	Oryza sativa	112	0.2e-26	signalling unspecified
Kinase204	GBM6019	singleton	HZ64B22	none	gi|25406116|pir||D96738 hypothetical protein F14O23.1 [imported]	Arabidopsis thaliana	67.4	0.4e-14	signalling unspecified
TF1	GBM6020	cn10353	HF06C18	Contig6526_at	Putative EREBP-like protein	Oryza sativa	3e-13	74.3	RNA regulation of transcription AP2/EREBP, APETALA2/Ethylene-responsive element binding protein family
TF2	no	cn11034	HZ46O10	Contig2471_at	AP2 domain transcription factor	Arabidopsis thaliana	0.0002	46.2	hormone metabolism ethylene signal transduction
TF3	GBS3030	cn11075	HZ37L06	Contig6636_at	ethylene responsive element binding factor3	Oryza sativa	2e-27	122	RNA regulation of transcription AP2/EREBP, APETALA2/Ethylene-responsive element binding protein family
TF4	no	cn2164	HA07M05	Contig2255_at	putative EREBP-type transcription factor	Oryza sativa	2e-66	253	RNA regulation of transcription AP2/EREBP, APETALA2/Ethylene-responsive element binding protein family
TF5	GBS3031	cn2431	HB21O02	Contig3914_s_at	ethylene response element binding protein	Triticum aestivum	1e-106	383	RNA regulation of transcription AP2/EREBP, APETALA2/Ethylene-responsive element binding protein family
TF6	no	cn3492	HF01J05	Contig3867_at	transcription factor EREBP1	Oryza sativa	7e-91	334	RNA regulation of transcription AP2/EREBP, APETALA2/Ethylene-responsive element binding protein family
TF7	GBS3032	cn3712	HF15G11	Contig8357_at	AP2 domain-containing protein AP210	Oryza sativa	1e-14	81.3	RNA regulation of transcription
TF8	no	cn6723	HZ60N22	Contig6987_at	AP2 domain containing protein RAP2.10	Arabidopsis thaliana	9e-27	119	RNA regulation of transcription AP2/EREBP, APETALA2/Ethylene-responsive element binding protein family
TF9	no	cn7400	HZ61H22	none	unknown protein	Oryza sativa	9e-26	116	hormone metabolism ethylene signal transduction
TF10	no	cn8125	HB09E18	Contig11552_at	AP2 domain-containing protein Rap211	Oryza sativa	4e-22	103	not assigned unknown
TF11	GBS3033	cn9232	HF11O16	Contig4317_at	DRE binding factor 2	Oryza sativa	3e-21	102	RNA regulation of transcription AP2/EREBP, APETALA2/Ethylene-responsive element binding protein family
TF12	no	cn8168	HB26E02	Contig7031_at			2e-51	202	RNA regulation of transcription bHLH,Basic Helix-Loop-Helix family
TF13	no	cn10048	HZ46A23	Contig4462_at	no hit	no hit			RNA regulation of transcription bZIP transcription factor family
TF14	no	cn2355	HZ65G08	Contig7429_s_at	putative bZIP DNA-binding protein	Capsicum chinense	2e-10	65.9	RNA regulation of transcription bZIP transcription factor family
TF15	no	cn1204	HA08J15	Contig4013_at	unnamed protein product	Oryza sativa	1e-91	337	RNA regulation of transcription Nucleosome/chromatin assembly factor group
TF16	no	cn2556	HZ38E06	Contig3307_at	high mobility group box protein 2	Oryza sativa	4e-29	127	RNA regulation of transcription Nucleosome/chromatin assembly factor group
TF17	GBS3034	cn649	HF25H03	HVSMEh0085G19f_at	HMG1/2-like protein	Triticum aestivum	4e-41	169	RNA regulation of transcription Nucleosome/chromatin assembly factor group
TF18	GBM6022	cn6986	HA15J06	Contig6793_at	high mobility group protein HMGd1	Zea mays	2e-47	189	RNA regulation of transcription Nucleosome/chromatin assembly factor group
TF19	no	cn11236	HZ42M22	Contig9924_at	putative DNA-binding protein	Oryza sativa	5e-53	208	RNA regulation of transcription HB,Homeobox transcription factor family
TF20	no	cn1123	HA09M17	Contig5393_at	LIM transcription factor homolog	Zea mays	1e-96	352	RNA regulation of transcription putative transcription regulator
TF21	GBS3035	cn4134	HZ51D05	Contig3618_s_at	LIM-domain protein	Oryza sativa	3e-88	325	development unspecified
TF22	no	cn10920	HZ39P24	none	MADS box transcription factor	Triticum aestivum	4e-69	261	RNA regulation of transcription MADS box transcription factor family
TF23	no	cn1439	HY03E09	Contig11029_at	AGAMOUS-like protein 1	Hordeum vulgare	2e-64	246	RNA regulation of transcription MADS box transcription factor family
TF24	no	cn1441	HZ49N15	Contig3831_at	MADS box transcription factor	Triticum aestivum	4e-89	328	RNA regulation of transcription MADS box transcription factor family
TF25	no	cn2512	HB23K04	Contig4516_at	putative MADS-domain transcription factor	Zea mays	6e-85	314	RNA regulation of transcription MADS box transcription factor family
TF26	no	cn2729	HB03O23	Contig2198_at	MADS box protein	Triticum aestivum	1e-94	346	RNA regulation of transcription MADS box transcription factor family
TF27	no	cn6026	HA14O21	none	transcription factor	Oryza sativa	9e-92	337	RNA regulation of transcription MADS box transcription factor family
TF28	no	cn7282	HA23C12	none	MADS box transcription factor	Triticum aestivum	2e-67	256	RNA regulation of transcription MADS box transcription factor family
TF29	GBM6004	cn8568	HZ42L06	none	MADS4 box protein	Oryza sativa	8e-78	290	RNA regulation of transcription MADS box transcription factor family
TF30	no	cn2904	HY10N10	Contig8519_at	putative transcription factor	Oryza sativa	4e-45	182	RNA regulation of transcription Trihelix, Triple-Helix transcription factor family
TF31	GBS3036, GBS3037	cn2218	HZ51G02	Contig5771_at	MCB1 protein	Hordeum vulgare	5e-89	327	RNA regulation of transcription MYB-related transcription factor family
TF32	no	cn13089	HZ56M23	Contig5841_at	myb4 transcription factor	Hordeum vulgare	1e-10	66.2	RNA regulation of transcription AP2/EREBP, APETALA2/Ethylene-responsive element binding protein family
TF33	GBS3038	cn6518	HB32A20	none	myb family transcription factor	Arabidopsis thaliana	8e-56	217	RNA regulation of transcription MYB domain transcription factor family
TF34	no	cn8221	HF14P11	Contig10074_at	putative transcription factor	Oryza sativa	2e-57	223	RNA regulation of transcription CCAAT box binding factor family, HAP2
TF35	GBM6005	cn9051	HB30E11	Contig7106_at	Transcription initiation factor TFIID-2 (TATA-box factor 2)	Triticum aestivum	6e-96	350	RNA transcription
TF36	no	cn13952	HZ47E18	Contig12483_at	MADS-box protein 7	Hordeum vulgare	0.2e-60	355	RNA regulation of transcription MADS box transcription factor family
TF37	no	cn2730	HZ48O08	Contig2200_s_at	MADS-box protein 9	Hordeum vulgare	0.2e-69	363	RNA regulation of transcription MADS box transcription factor family
TF38	GBS3039	cn1884	HA03J10	Contig9071_at	Dof zinc finger protein	Hordeum vulgare	0.6e-33	308	RNA regulation of transcription C2C2(Zn) DOF zinc finger family
TF39	GBS3040	cn4935	HB24H14	Contig9071_at	PBF T02693 prolamin box binding factor	Hordeum vulgare	0.32e0	201	RNA regulation of transcription
TF40	no	cn8414	HB19C12	Contig15335_s_at	bZIP transcription factor ABI5	Hordeum vulgare/Arabidopsis thaliana	0.2e-24	149	hormone metabolism abscisic acid signal transduction
TF41	GBS3041	cn8415	HB13K07	Contig15334_at	bZIP transcription factor ABI5	Hordeum vulgare/Arabidopsis thaliana	0.2e-22	104	hormone metabolism abscisic acid signal transduction
TF42		cn6904	HA14G05	S0000200068D04F1_s_at	TATA box binding protein-associated factor	Oryza sativa	0.2e-56	206	RNA regulation of transcription
TF43	GBM6023	cn5758	HZ01C05	Contig6091_at	floral organ regulator 2	Oryza sativa	0.3e-23	267	cell wall degradation pectate lyases and polygalacturonases
TF44	no	cn14092	HZ52D19	Contig15378_at	putative bZIP transcription factor	Oryza sativa	0.6e-27	120	RNA regulation of transcription bZIP transcription factor family
TF45	GBS3043	cn3585	HF04A24	Contig7384_at	zinc finger transcription factor ZFP30	Oryza sativa	0.3e-34	172	RNA regulation of transcription unclassified
TF46	no	cn7923	HZ42O10	Contig5087_at	nuclear RNA binding protein A/HMGI_Y T01851	Oryza sativa	0.1e-25	204	RNA RNA binding
TF47	GBM6024	cn2906	HZ01G11	Contig3041_at	glycine-rich RNA-binding protein 2	Oryza sativa	0.5e-36	145	RNA RNA binding
TF48	no	cn688	HA30C07	Contig2970_s_at	high mobility group protein 2	Oryza sativa	0.1e-8	108	RNA regulation of transcription
TF49	no	cn1352	HA29F04	Contig3819_at	SAR DNA binding protein	Oryza sativa	0.6e-94	328	RNA regulation of transcription putative transcription regulator
TF50	GBM6025	cn2753	HA26M24	Contig8817_at	zinc finger protein/C3HC4-type zinc fingers	Oryza sativa	0.2e-8	82.4	protein degradation ubiquitin E3 RING
TF51	no	cn2432	HY07M21	Contig16767_at	Cys2/His2 zinc-finger protein	Oryza sativa	0.1e-9	139	RNA regulation of transcription
TF52	no	cn11236	HZ60D24	Contig9924_at	putative DNA-binding protein	Oryza sativa	0.1e-4	100	RNA regulation of transcription HB,Homeobox transcription factor family
TF53	no	cn5800	HZ01P01	Contig4725_at	3.1_Homeodomain T01995 Clox	Oryza sativa	0.4e-16	182	not assigned unknown
TF54	GBS3044	cn9019	HF01P01	Contig9693_at	ovarian RNA-binding protein	Oryza sativa	0.2e-34	281	RNA RNA binding
TF55	no	cn3199	HB21P17	Contig9640_at	RNA binding protein	Oryza sativa	0.1e-77	278	RNA regulation of transcription
TF56	GBM6006	cn5053	HA31G13	none	Homeodomain T01995 Clox	Oryza sativa	0.4e-16	187	cell wall cell wall proteins proline rich proteins
TF57	no	cn3491	HA03G10	Contig3865_at	transcription factor EREBP1	Oryza sativa	0.5e-13	198	RNA regulation of transcription AP2/EREBP, APETALA2/Ethylene-responsive element binding protein family
TF58	no	cn10614	HF15E04	Contig8533_at	CCAAT-binding factor B chain	Oryza sativa	0.1e-28	294	RNA regulation of transcription CCAAT box binding factor family, HAP2
TF59	no	cn9232	HZ01P17	Contig4317_at	DRE binding factor 2	Oryza sativa	0.6e-18	122	RNA regulation of transcription AP2/EREBP, APETALA2/Ethylene-responsive element binding protein family
TF60	no	cn11145	HZ39J10	none	homeodomain leucine zipper protein	Oryza sativa	0.5e-28	197	RNA regulation of transcription HB,Homeobox transcription factor family
TF61	no	cn5882	HA01B08	Contig13203_at	sorting nexin 2	Oryza sativa	0.5e-37	218	development unspecified
TF62	no	cn526	HA07I07	Contig5792_at	HMG-I/Y protein HMGa	Triticum aestivum	0.4e-18	169	DNA synthesis/chromatin structure
TF63	no	cn1440	HY06M13	Contig3831_at	MADS box transcription factor (AGAMOUS)	Triticum aestivum	0.5e-68	271	RNA regulation of transcription MADS box transcription factor family
TF64	no	cn7392	HA24A15	none	MADS box transcription factor 6	Triticum aestivum	0.9e-65	359	RNA regulation of transcription MADS box transcription factor family
TF65	no	cn5012	HY06K01	Contig631_at	polyadenylate-binding protein	Triticum aestivum	0.9e-31	194	cell wall precursor synthesis GMD
TF66	no	cn10272	HF19E10	Contig2720_at	0.2_HMGI_Y T01851	Triticum aestivum	0.1e-77	126	cell cycle
TF67	no	cn10293	HF04B19	Contig9961_at	AP2-containing protein/DREB2A (dbj|BAA33794.1)	Triticum aestivum	0.7e-35	323	RNA regulation of transcription AP2/EREBP, APETALA2/Ethylene-responsive element binding protein family
TF68	no	cn2478	HZ57H22	Contig2348_s_at	bZIP T00937 HBP-1a	Triticum aestivum.	0.9e-69	311	misc gluco-, galacto- and mannosidases
TF69	GBM6026	cn721	HF17H12	Contig6159_at	bHLH transcription factor GBOF-1	Tulipa gesneriana	0.6e-18	174	RNA regulation of transcription bHLH,Basic Helix-Loop-Helix family
TF70	GBS3045	singleton	HF08L17	Contig14545_at	transcriptional regulator	Zea mays	0.1e-22	108	PS lightreaction photosystem II LHC-II
TF71	GBS3046	cn9077	HB31D18	Contig8894_at		Zea mays	0.1e-80	268	RNA regulation of transcription Chromatin Remodeling Factors
TF72	GBS3047	cn2490	HY08A11	Contig4668_at	nucleosome/chromatin assembly factor group A	Zea mays	0.32e-1	161	DNA synthesis/chromatin structure
TF73	GBM6027	cn13900	HZ64D13	none	HMG T01060 MNB1b;	Zea mays	0.1e-18	216	RNA regulation of transcription Nucleosome/chromatin assembly factor group
TF74	GBS3048	cn2829	HA27I24	Contig5494_at	Dof2 T02690 DNA-binding with One Finger 2	Zea mays	0.1e-110	109	amino acid metabolism synthesis serine-glycine-cysteine group serine
TF75	no	cn7036	HA16M02	none	MADS box protein ZMM17	Zea mays	0.4e-33	249	RNA regulation of transcription MADS box transcription factor family
TF76	no	cn9099	HB31M24	Contig4438_s_at	Dof2 T02690 DNA-binding with One Finger 2/H+-transporting two-sector ATPase delta chain	Zea mays	0.4e-53	253	PS lightreaction ATP synthase
TF77	no	cn9775	HF02L24	Contig11159_at	transcriptional regulator GI:4836767	Zea mays	0.1e-47	368	RNA regulation of transcription unclassified
TF78	GBM6007	cn7852	HB02H14	Contig14017_at	Dof2 T02690 DNA-binding with One Finger 2	Zea mays	3.1e-05	91	RNA regulation of transcription
TF79	no	cn6466	HA08L05	Contig23185_at	Vp-1 T01087 Viviparous-1(ABF3)	Zea mays	0.4e-33	193	hormone metabolism abscisic acid signal transduction
TF80	no	cn8626	HB19D01	Contig6585_at	putative protein zinc finger transcription factor	Arabidopsis thaliana	0.3e-4	47	RNA regulation of transcription C3H zinc finger family
TF81	GBM6008	cn1591	HZ41B21	Contig6892_s_at	DNA-binding protein	Arabidopsis thaliana	0.4e-23	97.8	DNA unspecified
TF82	no	cn7563	HA30O22	Contig7190_at	DNA-directed RNA polymerase II	Arabidopsis thaliana	0.1e-46	199	RNA transcription
TF83	no	cn13916	HZ45C14	Contig12644_at	R2R3-MYB transcription factor	Arabidopsis thaliana	0.1e-6	135	RNA regulation of transcription
TF84	no	cn2741	HA05P15	Contig11930_at	CCAAT-binding transcription factor	Arabidopsis thaliana	0.8e-28	108	RNA regulation of transcription CCAAT box binding factor family, HAP3
TF85	GBS3050	cn6137	HA04N14	Contig7191_at	F-box protein family (N7 protein)	Arabidopsis thaliana	0.2e-31	134	protein degradation ubiquitin E3 SCF FBOX
TF86	no	singleton	HA31E20	none	putative transcription factor HUA2	Arabidopsis thaliana	0.24e-1	97.8	PS lightreaction photosystem II LHC-II
TF87	no	cn6482	HA08P01	Contig7649_at	glycine-rich RNA-binding protein	Arabidopsis thaliana	0.5e-41	145	RNA RNA binding
TF88	no	cn6964	HA15C17	Contig7883_at	FYVE zinc finger	Arabidopsis thaliana	0.4e-50	176	protein degradation ubiquitin E3 RING
TF89	no	cn1092	HZ48G02	Contig1628_at	CRC identical to transcription factor	Arabidopsis thaliana	0.4e-25	323	RNA regulation of transcription C2C2(Zn) YABBY family
TF90	no	cn1932	HZ61P17	Contig12706_at	2.2_diverse cys4-zincfinger T02816 CONSTANS	Arabidopsis thaliana	0.4e-23	146	RNA regulation of transcription C2C2(Zn) CO-like, Constans-like zinc finger family
TF91	no	cn5562	HB22H08	Contig8266_at	bHLH transcription factor	Arabidopsis thaliana	0.2e-23	100	RNA regulation of transcription bHLH,Basic Helix-Loop-Helix family
TF92	no	cn8809	HZ46O05	Contig6759_at	CCCH-type zinc finger protein	Arabidopsis thaliana	0.3e-57	198	RNA regulation of transcription C3H zinc finger family
TF93	no	cn8115	HF22K04	Contig10102_at	helix-loop-helix DNA-binding protein	Arabidopsis thaliana	0.3e-44	174	RNA regulation of transcription bHLH,Basic Helix-Loop-Helix family
TF94	no	cn14122	HZ59O23	Contig10112_at	homeobox-leucine zipper protein HAT7	Arabidopsis thaliana	0.8e-28	148	RNA regulation of transcription HB,Homeobox transcription factor family
TF95	no	cn5062	HZ01A02	Contig11408_at	0.2_HMGI_Y T01851	Arabidopsis thaliana	0.19e-1	167	hormone metabolism ethylene induced-regulated-responsive-activated
TF96	no	cn1644	HF04H17	Contig10705_at	putative bZIP transcription factor	Arabidopsis thaliana	0.3e-12	112	hormone metabolism abscisic acid induced-regulated-responsive-activated
TF97	no	singleton	HF18P06	none	putative transcription factor (HUA2)	Arabidopsis thaliana	0.1e-5	52	PS lightreaction photosystem II LHC-II
TF98	no	cn8862	HB25A21	none	RNA recognition motif (RRM)	Arabidopsis thaliana	0.4e-54	203	RNA regulation of transcription
TF99	no	cn9057	HB30I20	Contig13303_at	SET-domain transcriptional regulator family	Arabidopsis thaliana	0.3e-9	97.8	RNA regulation of transcription SET-domain transcriptional regulator family
TF100	no	cn7322	HF03K04	Contig8163_at	1.1_bZIP T02673 G1.1_bZIP4	Arabidopsis thaliana	0.11e-1	142	hormone metabolism abscisic acid signal transduction
TF101	no	cn8533	HB17H09	Contig11598_at	MYB family transcription factor	Arabidopsis thaliana	0.8e-60	293	protein degradation ubiquitin E3 RING
TF102	no	cn8790	HB23F05	Contig9706_at	SNF3/SWI3 T02400 activator	Arabidopsis thaliana	0.11e0	130	RNA regulation of transcription Chromatin Remodeling Factors
TF103	no	cn8686	HB20G24	Contig9796_at	transcription factor IIA large subunit	Arabidopsis thaliana	0.8e-20	116	RNA regulation of transcription General Transcription
TF104	GBS3051	cn6517	HA09K10	none	myb family transcription factor/MYB27 protein	Arabidopsis thaliana	0.2e-68	219	RNA regulation of transcription MYB domain transcription factor family
TF105	no	cn2919	HB24L17	Contig1760_s_at	putative RNA-binding protein	Arabidopsis thaliana	0.1e-30	113	RNA regulation of transcription
TF106	GBS3052	cn619	HB32B21	Contig2059_s_at	Fork head T02426 FOXC1	Oryza sativa/Mus musculus	0.1e-9	145	development unspecified
TF107	no	singleton	HZ01K08	Contig11079_at	RNA-binding protein (RZ-1)	Nicotiana sylvestris	0.2e-38	143	RNA regulation of transcription
TF108	GBM6009	cn1513	HB12L01	Contig3033_at	DNA binding protein ACBF	Nicotiana tabacum	0.8e-64	345	RNA regulation of transcription unclassified
TF109	no	cn7943	HB03M21	Contig13881_at	putative protein CND41	Nicotiana tabacum	0.2e-45	323	not assigned unknown
TF110	no	cn8411	HB13J13	Contig15919_at	bZIP transcription factor	Nicotiana tabacum	0.6e-18	81.3	RNA regulation of transcription bZIP transcription factor family
TF111	no	cn4823	HY03L06	Contig9236_at	putative chloroplast nucleoid DNA-binding protein similar to GB	Nicotiana tabacum	0.4e-12	87	RNA regulation of transcription
TF112	no	cn4603	HB27K20	Contig9195_at	homeobox transcription factor Hox7	Lycopersicon peruvianum	0.3e-11	77.8	RNA regulation of transcription
TF113	no	singleton	HB27E03	baak16l04_x_at	DNA-binding protein p24	Solanum tuberosum	0.5e-61	206	RNA regulation of transcription unspecified
TF114	no	cn4385	HA06F02	HV12N24u_s_at	GAR1 protein	Saccharomyces cerevisiae	0.4e-53	177	RNA RNA binding
TF115	no	singleton	HZ62K02	baak16l04_x_at	ISW2 (ATPase component of a two subunit chromatin remodeling complex)	Saccharomyces cerevisiae	0.5e-50	177	RNA regulation of transcription
TF116	no		HZ51J20	none	putative chloroplast nucleoid DNA binding protein	0	0.7e-28	200	RNA regulation of transcription unspecified
TF117	no	singleton	HB14P24	Contig10288_at	putative pumilio/Mpt5 family RNA-binding protein	0	0.1e-102	408	RNA regulation of transcription
TF118	no	singleton	HA27O11	Contig17860_at	bZIP protein	0	0.9e-59	323	RNA regulation of transcription
TF119	no	cn7497	HA28K22	Contig9075_s_at	proline-rich protein/0.2_HMGI_Y T01851	0	0.1e-27	312	RNA regulation of transcription
TF120	GBM6010	cn5556	HZ44H06	Contig7021_at	RNA binding domain	0	0.3e-40	309	RNA regulation of transcription
TF121	no	cn8528	HB15N16	Contig7697_at	Dof2 T02690 DNA-binding with One Finger 2	0	0.1e-48	302	RNA regulation of transcription
TF122	no	cn10440	HF08O01	none	putative transcriptiion factor	0	0.5e-35	283	RNA regulation of transcription
TF123	no	cn8307	HB11E12	none	3.4_Heat shock factors24 T02031	0	0.2e-47	265	RNA regulation of transcription HSF,Heat-shock transcription factor family
TF124	no	cn8616	HB17P07	Contig11138_at	putative RNA-binding protein	0	0.4e-73	246	RNA regulation of transcription
TF125	no	cn522	HZ01G07	Contig558_s_at	0.2_HMGI_Y T01851	0	0.19e1	242	RNA regulation of transcription
TF126	no	cn1424	HZ42P19	Contig9418_at	nucleoid DNA-binding protein cnd41	0	0.1e-54	228	RNA regulation of transcription unclassified
TF127	no	cn7767	HB01D18	none	putative protein MSP1	0	0.1e-62	221	protein degradation AAA type
TF128	no	singleton	HZ58P14	none	homeodomain transcription factor (ATHB-14)	0	0.5e-68	219	PS lightreaction photosystem II LHC-II
TF129	GBS3053	cn4985	HY06E05	Contig9620_at	MYB family transcription factor	0	0.1e-63	206	RNA regulation of transcription MYB domain transcription factor family
TF130	GBS3054	cn2280	HY10K13	Contig12981_at	0.2_HMGI_Y T01851	0	0.27e0	174	RNA regulation of transcription
TF131	GBS3055	cn10805	HF22C10	none	DNA-binding protein	0	0.1e-21	174	RNA regulation of transcription MYB domain transcription factor family
TF132	GBS3056	singleton	HF05C08	baak16l04_x_at	unknown transcription factor	0	0.3e-48	173	RNA regulation of transcription
TF133	no	singleton	HZ36O09	baak16l04_x_at	putative RNA-binding protein	0	0.4e-40	167	RNA regulation of transcription
TF134	GBS3057	singleton	HZ36O07	X89023_x_at	GATA transcription factor 4	0	0.1e-6	160	PS lightreaction photosystem II LHC-II
TF135	no	cn10489	HF11L12	Contig6454_at	zinc-finger protein Lsd1	0	0.2e-40	154	RNA regulation of transcription unclassified
TF136	no	singleton	HY03K14	Contig10662_at	MYB-related DNA-binding protein	0	0.1e-40	142	RNA regulation of transcription
TF137	no	cn1665	HY01P01	none	0.2_HMGI_Y T01851	0	0.41e-1	142	protein degradation ubiquitin E3 RING
TF138	no	cn8944	HB26L18	Contig10323_at	0.2_HMGI_Y T01851	0	0.11e1	138	protein postranslational modification
TF139	no	singleton	HZ42I01	Contig19879_at	L1 specific homeobox gene ATML1	0	0.1e-17	136	RNA regulation of transcription
TF140	GBS3059	cn9131	HB32M18	Contig9333_at	C2H2-type zinc finger protein	0	0.1e-28	133	RNA regulation of transcription C2H2 zinc finger family
TF141	no	cn8834	HB24C02	none	unknown transcription factor	0	0.7e-20	105	RNA regulation of transcription bZIP transcription factor family
TF142	no	singleton	HB14F18	none	MYB like protein	Dictyostelium discoideum	0.9e-25	97.8	RNA regulation of transcription
TF143	no	singleton	HF03K24	none	myb family transcription factor (MYB17)	0	0.2e-5	94	RNA regulation of transcription
TF144	no	singleton	HZ47G23	none	putative AP2 domain transcription factor	0	0.2e-21	200	RNA regulation of transcription
TF145	GBM6011	cn9028	HB29L08	Contig20720_at	putative homeodomain transcription factor	0	0.46e-1	80.9	RNA regulation of transcription
TF146	no	cn1122	HZ48O01	Contig13399_at	CCHH finger protein 2-like protein	0	0.4e-15	70.9	RNA regulation of transcription C2H2 zinc finger family
TF147	no	cn7884	HB02O15	none	zinc finger protein - like	0	0.2e-3	63.5	RNA regulation of transcription JUMONJI family
TF148	no	cn5130	HY08P17	none	nucleoid DNA-binding protein cnd41	0	0.1e-11	62.4	RNA regulation of transcription
TF149	GBS3060	cn8120	HB07D20	Contig15839_s_at	MADS-box DNA-binding protein	0	0.9e-2	55.5	RNA regulation of transcription
TF150	no	singleton	HB26B23	none	DNA-binding protein	0	0.39e-1	32.7	RNA regulation of transcription unspecified
TF151	GBS3061	cn8974	HF06I24	Contig1186_s_at	transcriptional regulator protein	0	0.13e0	30.4	RNA regulation of transcription/cell organisation
TF152	GBS3062	singleton	HF08C02	Contig15003_at	RNA polymerase II transcription cofactor p15	Homo sapiens	0.6e-33	122	RNA regulation of transcription
TF153	no	cn3493	HB02F12	Contig10438_at	WD-repeat protein -like protein	Daucus carota	0.2e-96	330	RNA regulation of transcription
TF154	no	cn6221	HB07B04	Contig4343_at	RNA binding protein/SNP1 T01242	Elaeis oleifera	0.2e-63	252	RNA regulation of transcription
TF155	GBM6028	cn8827	HB24A02	Contig14979_s_at	EBNA-2 T01618 activator	Epstein-Barr virus;	0.4e-6	136	cell wall cell wall proteins
TF156	no	cn3704	HZ63K22	Contig8172_at	RING zinc finger protein-like protein	hellungiella halophila	0.3e-16	78.6	protein degradation ubiquitin E3 RING
TF157	no	cn7215	HZ43H02	Contig6860_at	bZIP T00782 TAF(II) 135	Homo sapiens	0.5e-5	180	not assigned no ontology glycine rich proteins
TF158	no	cn13969	HZ46O18	none	MADSbox T01012 MEF-2B;	Homo sapiens	0.1e-10	113	RNA regulation of transcription
TF159	no	cn9894	HZ01A15	Contig6279_at	T00782 TAF(II) 135;	Homo sapiens	0.17e0	147	not assigned unknown
TF160	no	singleton	HB14M14	none	transcription factor TFIID	Homo sapiens	0.3e-53	194	RNA regulation of transcription
TF161	no	singleton	HB20F20	none	DNA-binding protein	Homo sapiens	0.4e-62	209	RNA regulation of transcription unspecified
TF162	no	singleton	HB31P08	none	putative CREB-binding protein	Homo sapiens	0.3e-65	286	RNA regulation of transcription
TF163	no	singleton	HF09P21	Contig20068_at	replication control protein 1	Homo sapiens	0.3e-77	312	RNA regulation of transcription
TF164	GBS3063	cn4641	HA03K12	Contig402_s_at	2.3_cis2 his2-zincfinger	homo sapiens	0.83e0	120	RNA regulation of transcription
TF165	GBS3064	cn469	HA25F05	Contig1689_at	1.2_bHLH T01654 HEN1	Homo sapiens.	0.5e-1	91	misc protease inhibitor/seed storage/lipid transfer protein (LTP) family protein
TF166	GBS3065	cn11370	HZ53M05	none	Homeodomain T01424 HOXD9;	Homo sapiens/Arabidopsis thaliana	0.5e-57	310	development unspecified
TF167	no	cn7761	HZ39M08	Contig6964_s_at	Homeodomain T01424 HOXD9	Homo sapiens/Arabidopsis thaliana	0.6e-49	221	not assigned unknown
TF168	GBM6012	cn2410	HA03H24	Contig19722_at	TF0016_ETS T00250 Elk-1	Homo sapiens/Oryza sativa	0.3e-56	264	misc protease inhibitor/seed storage/lipid transfer protein (LTP) family protein
TF169	GBM6013	cn295	HF03L21	Contig79_at	C0007_POU domain T01876	Homo sapiens; maize	0.5e-34	112	misc protease inhibitor/seed storage/lipid transfer protein (LTP) family protein
TF170	GBM6014	cn1611	HY04C02	none	Fork head T02442 FOXB2	Mus musculus	0.11e-1	164	cell wall cell wall proteins
TF171	no	cn6038	HA05B01	Contig154_at	Homeodomain T01701 HOXA4	Mus musculus.	0.1e-23	97	DNA synthesis/chromatin structure histone
TF172	GBM6015	cn70	HZ54L05	HZ54L05r_at	putative transcriptiion factor	no hit	0.47e-1		RNA regulation of transcription
TF173	no	cn5527	HB09L02	Contig5180_at	transcription factor	Xenopus laevis	0.2e-96	350	not assigned unknown
