# Supplementary material for: Linkage mapping of putative regulator genes of barley grain development characterized by expression profiling
Source: BMC Plant Biol. 2009 Jan 9;9:4. doi: 10.1186/1471-2229-9-4 (PMC2648977; doi:10.1186/1471-2229-9-4)
Supplement: Additional file 3 — List of 205 regulator genes expressed in developing seed. Identification of 3 cluster groups (clusters 1–3) containing 109 regulators preferentially expressed in one of the three tissues maternal pericarp or filial endosperm and embryo during seed development; identification of another 7 cluster groups (clusters 4–10) with further 96 regulators which were expressed in developing seed and were ubiquitously expressed among all tissues of germinating seedlings as well among reproductive tissues. [file 1471-2229-9-4-S3.xls]

## Sheet: TF_Kinase_Affy
Affymetrix ID	Gene ID	Marker ID	BLAST hit	Gene Title	NR Description	NR E-Score	Arabidopsis Description	Arabidopsis E-score	Oryza sativa Description	Oryza sativa E-score	MAPMAN annotation	MAPMAN score	MapMan functional categories	MapMan functional bins	Subcluster		1	1'	1''	2	2'	2''	3	3'	3''	4	4'	4''	5	5'	6	6'	7	7'	8	8'	9	9'	10	10'	11	11'	12	12'	13	13'	14	14'	15
																	immature, inflorescence Morex Rep1	immature, inflorescence Morex Rep2	immature, inflorescence Morex Rep3	floral bracts, before anthesis Morex Rep1	floral bracts, before anthesis Morex Rep2	floral bracts, before anthesis Morex Rep3	pistil, before anthesis Morex Rep1	pistil, before anthesis Morex Rep2	pistil, before anthesis Morex Rep3	anthers, before anthesis Morex Rep1	anthers, before anthesis Morex Rep2	anthers, before anthesis Morex Rep3	seed development pericarp, 4 DAF Barke Rep1	seed development pericarp, 4 DAF Barke Rep2	seed development pericarp, 8 DAF Barke Rep1	seed development pericarp, 8 DAF Barke Rep1	seed development Embryosac, 4 DAF Barke Rep1	seed development Embryosac, 4 DAF Barke Rep2	seed development Embryosac, 8DAF Barke Rep1	seed development Embryosac, 8DAF Barke Rep2	seed development Endosperm, 16 DAF Barke Rep1	seed development Endosperm, 16 DAF Barke Rep2	seed development Endosperm, 25 DAF Barke Rep1	seed development Endosperm, 25 DAF Barke Rep2	Endosperm, ripe seed, 0HAI Barke Rep1	Endosperm, ripe seed, 0 HAI Barke Rep2	Embryo, 16 DAF Barke Rep1	Embryo, 16 DAF Barke Rep2	Embryo, 25 DAF Barke Rep1	Embryo, 25 DAF Barke Rep2	Embryo, ripe seed, 0HAI Barke Rep1	Embryo, ripe seed, 0 HAI Barke Rep2	5 DAP caryopsis Morex Rep2
																	0404-13(INF_MX_A_43)	0404-34(INF_MX_B_44)	0404-55(INF_MX_C_45)	0404-16(BRC_MX_A_52)	0404-37(BRC_MX_B_53)	0404-58(BRC_MX_C_54)	0404-15(PST_MX_A_49)	0404-36(PST_MX_B_50)	0404-57(PST_MX_C_51)	0404-14(ANT_MX_A_46)	0404-35(ANT_MX_B_47)	0404-56(ANT_MX_C_48)	P4_1_daf	P4_2_daf	P8_1_daf	P8_2_daf	E4_1_daf	E4_2_daf	E8_1_daf	E8_2_daf	E16_1_daf	E16_2_daf	E25_1_daf	E25_2_daf	E0_1_hai	E0_2_hai	Em16_1_daf	Em16_2_daf	Em25_1_daf	Em25_2_daf	Em0_1_hai	Em0_2_hai	0404-38(CAR5_MX_B_56)
Contig8642_at	Kinase91	no	AAD32142.1 5e-026 Nt-iaa2.3 deduced protein [Nicotiana tabacum]	BEST BLASTX NR: 10/25/02 AAD32142.1 5e-026 Nt-iaa2.3 deduced protein [Nicotiana tabacum]	putative auxin-induced protein [Oryza sativa (japonica cultivar-group)] gb|AAP44680.1| putative auxin-induced protein [Oryza sativa (japonic	2e-56	auxin-responsive AUX/IAA family protein	5e-29	protein putative auxin-induced protein	9e-58	putative auxin-induced protein	1E-101	hormone metabolism.auxin.induced-regulated-responsive-activated	17.2.3	1_1	Contig8642_at: auxin-responsive AUX/IAA family protein	-1.7792	-1.6943	-1.2876	-0.81335	-0.57634	-0.72381	-0.88472	-0.94061	-1.5721	1.5381	0.62417	1.3744	0.815	1.379	1.189	1.611	0.53	0.612	-0.328	-0.038	-1.28	-0.472	-0.843	-0.751	-0.927	-0.993	-1.568	-1.273	-0.948	-1.299	-1.352	-1.317	0.52483
Contig2471_at	TF2	no	NP_195167.1 1e-29 (NM_119606) putative protein; protein id: At4g34410.1, supported by cDNA: gi_13272440, supported by cDNA: gi_17381277	BEST BLASTX NR: 11/06/02 NP_195167.1 1e-29 (NM_119606) putative protein; protein id: At4g34410.1, supported by cDNA: gi_13272440, supported by cDNA: gi_17381277	AP2 domain-containing transcription factor, putative [Arabidopsis thaliana] pir||T04787 hypothetical protein F10M10.180 - Arabidopsis thalia	2e-38	AP2 domain-containing transcription factor, putative	4e-40	protein AP2 domain, putative	2e-75	AP2 domain transcription factor	0	hormone metabolism.ethylene.signal transduction	17.5.2	1_1	Contig2471_at: AP2 domain-containing transcription factor	-1.2942	-1.0983	-1.1432	1.2652	1.0208	1.6328	-0.60981	-0.14581	-0.041904	1.0023	1.5635	1.44	3.269	-2.297	3.671	2.144	-2.941	-3.803	-3.197	-3.074	-3.611	-3.234	-3.48	-3.544	-3.475	-3.375	-3.764	-3.753	2.929	-1.9	-3.237	-3.274	-0.38409
Contig15839_s_at	TF149	GBS3060	none	BEST BLASTX NR: <none>	OSJNBa0016N04.13 [Oryza sativa (japonica cultivar-group)] emb|CAD40704.2| OSJNBb0042I07.1 [Oryza sativa (japonica cultivar-group)]	3e-07	0	0	protein Protein kinase domain, putative	2e-08	0	1E-129	RNA.regulation of transcription	27.3	1_1	Contig15839_s_at: none	-2.1531	-2.238	-1.5772	-1.7764	-1.9739	-1.3336	-2.5172	-2.2253	-2.2963	-1.8945	-1.6705	-1.73	3.609	4.593	5.833	5.752	0.75	1.041	0.846	1.412	0.338	0.781	-0.864	-1.132	-1.505	-1.508	-0.295	0.059	-0.249	-0.339	-1.965	-1.688	0.061718
Contig7031_at	TF12	no	NP_568850.1 2e-32 bHLH protein; protein id: At5g57150.1, supported by cDNA: 266884. [Arabidopsis thaliana]	BEST BLASTX NR: 10/27/02 NP_568850.1 2e-32 bHLH protein; protein id: At5g57150.1, supported by cDNA: 266884. [Arabidopsis thaliana]	OSJNBb0018A10.6 [Oryza sativa (japonica cultivar-group)] ref|XP_471697.1| OSJNBb0018A10.6 [Oryza sativa (japonica cultivar-group)]	2e-93	basic helix-loop-helix (bHLH) family protein	6e-47	protein Helix-loop-helix DNA-binding domain, putative	1e-94	0	0	RNA.regulation of transcription.bHLH,Basic Helix-Loop-Helix family	27.3.06	1_1	Contig7031_at: basic helix-loop-helix (bHLH) family protein	-1.1515	-0.23461	-0.66709	4.3725	4.1891	3.1601	2.8484	2.8174	1.0635	2.3113	0.65967	2.1964	2.483	-0.088	3.063	2.372	-0.959	-1.253	-0.739	-0.482	-0.226	0.526	-0.171	0.129	-0.127	0.322	-1.172	-0.996	2.325	-0.39	-1.953	-1.515	2.3709
Contig1628_at	TF89	no	NP_177078.1 8e-41 transcription factor CRC; protein id: At1g69180.1, supported by cDNA: 9132., supported by cDNA: gi_4836697 [Arabidopsis	BEST BLASTX NR: 11/06/02 NP_177078.1 8e-41 transcription factor CRC; protein id: At1g69180.1, supported by cDNA: 9132., supported by cDNA: gi_4836697 [Arabidopsis	CRC-related protein [Triticum aestivum]	1e-109	transcription factor CRC (CRABS CLAW)	1e-41	protein Similar to transcription factor CRC	1e-81	0	0	RNA.regulation of transcription.C2C2(Zn) YABBY family	27.3.10	1_1	Contig1628_at: CRABS CLAW (CRC)	1.811	2.2133	2.2585	0.72173	0.58314	1.3687	4.7243	4.7223	5.0704	-0.99913	-0.97854	-1.3693	4.592	4.9	4.656	4.819	0.106	-0.36	-2.864	-0.933	0.582	0.898	-2.199	-3.544	-3.475	-3.375	-2.137	-2.148	-3.115	-3.724	-3.237	-3.274	4.0591
Contig13399_at	TF146	no	NP_564223.1 3e-12 (NM_102305) zinc finger protein 7, ZFP7; protein id: At1g24625.1, supported by cDNA: gi_790684 [Arabidopsis thaliana]	BEST BLASTX NR: 11/04/02 NP_564223.1 3e-12 (NM_102305) zinc finger protein 7, ZFP7; protein id: At1g24625.1, supported by cDNA: gi_790684 [Arabidopsis thaliana]	zinc finger (C2H2 type) family protein (ZFP2) [Arabidopsis thaliana]	3e-12	zinc finger (C2H2 type) family protein (ZFP2)	7e-14	protein Zinc finger, C2H2 type, putative	4e-22	0	0	RNA.regulation of transcription.C2H2 zinc finger family	27.3.11	1_1	Contig13399_at: zinc finger (C2H2 type) family protein (ZFP2)	-1.7822	-1.8031	-1.8628	-1.5951	-1.7066	-1.4386	-0.59565	-1.3634	-1.2681	-1.2079	-1.1648	-1.5172	1.649	2.471	2.743	2.78	-0.392	-0.348	-0.305	-0.662	0.269	0.757	0.076	0.473	-3.475	-2.367	-2.131	-2.04	-1.893	-2.317	-1.887	-3.167	1.3101
Contig19879_at	TF139	no	CAB96423.1 e-102 (AJ250985) OCL3 protein [Zea mays]	BEST BLASTX NR: 11/06/02 CAB96423.1 e-102 (AJ250985) OCL3 protein [Zea mays]	OCL3 protein [Zea mays]	1e-103	anthocyaninless2 (ANL2)	1e-68	protein OCL3 protein	1e-107	anthocyaninless2 (ANL2), nearly identical to Anthocyaninless2 (Arabidopsis thaliana) GI:5702094	4E-56	RNA.regulation of transcription.HB,Homeobox transcription factor family	27.3.22	1_1	Contig19879_at: Homeobox factor	-0.81825	-0.82385	-0.51046	-0.53161	-0.36902	-0.13705	-0.28254	-0.069709	0.2394	-0.55805	0.13154	-0.26424	0.248	0.662	1.32	1.13	-0.825	-1.102	-3.343	-1.531	-3.426	-3.365	-3.48	-3.22	-0.535	-2.173	0.28	0.686	-1.263	-0.637	-1.131	-1.518	-0.058707
Contig12483_at	TF36	no	CAB97353.1 e-136 (AJ249145) MADS-box protein 7 [Hordeum vulgare subsp. vulgare]	BEST BLASTX NR: 11/06/02 CAB97353.1 e-136 (AJ249145) MADS-box protein 7 [Hordeum vulgare subsp. vulgare]	MADS-box protein 7 [Hordeum vulgare subsp. vulgare]	1e-142	developmental protein SEPALLATA1 / floral homeotic protein (AGL2) (SEP1)	2e-60	protein MADS box protein - rice	5e-82	MADS-box protein 7	0	RNA.regulation of transcription.MADS box transcription factor family	27.3.24	1_1	Contig12483_at: MADS-box protein 7	2.4512	2.9981	3.1739	3.6752	3.9073	3.533	2.9544	2.744	2.6355	0.08191	0.16116	-0.18532	2.478	2.487	2.78	2.873	-0.389	-0.298	-1.432	-0.434	-0.227	-0.612	-1.082	-0.936	-3.475	-2.77	-3.764	-3.753	-3.752	-3.724	-3.237	-3.274	2.4834
Contig6547_at	Kinase119	no	0	BEST BLASTX NR: 10/02/02 AAM76922.1 4e-50 stem rust resistance protein Rpg1 [Hordeum vulgare subsp. vulgare] gb|AAM81972.1|AF509748_1 barley stem rust resistance protein [Hordeum vul	putative receptor-like protein kinase [Oryza sativa (japonica cultivar-group)] gb|AAP52678.1| putative receptor-like protein kinase [Oryza s	4e-66	receptor-like protein kinase 4, putative (RLK4)	2e-51	protein Similar to stem rust resistance protein	1e-89	NONE	99999	signalling.receptor kinases.misc	30.2.99	1_1	Contig6547_at: putative receptor-like protein kinase	-1.7837	-1.9653	-2.0092	-1.1604	-1.1161	-1.4988	-0.39608	-0.58866	-1.3918	-2.0044	-3.0224	-1.8742	1.629	0.795	2.252	1.728	-0.685	-0.998	-1.349	-1.37	-0.322	-1.409	-0.398	-0.51	-0.852	-2.009	-2.541	-2.306	-1.152	-1.211	-1.126	-1.718	-0.25876
Contig17584_at	Kinase16	no	BAB39873.1 2e-83 putative protein kinase [Oryza sativa (japonica cultivar-group)]	BEST BLASTX NR: 10/31/02 BAB39873.1 2e-83 putative protein kinase [Oryza sativa (japonica cultivar-group)]	putative LRR receptor-like protein kinase [Oryza sativa (japonica cultivar-group)] dbj|BAB39873.1| putative LRR receptor-like protein kinase	3e-83	protein kinase family protein	3e-66	protein transposon protein, putative, CACTA, En/Spm sub-class	2e-84	putative protein kinase	0	signalling.receptor kinases.misc	30.2.99	1_1	Contig17584_at: putative LRR receptor-like protein kinase	0.21207	0.51389	0.59376	-0.26389	-0.27821	0.071582	0.071146	0.10697	0.10989	-0.53332	-0.79926	-0.80464	0.391	0.451	1.14	1.27	0.192	0.542	-0.43	-0.195	-1.932	-0.372	-2.551	-2.048	-1.635	-3.375	0.234	0.174	-0.979	-0.243	-1.516	-1.875	0.59257
Contig12378_at	Kinase186	no	NP_176378.1 2e-67 (NM_104867) hypothetical protein; protein id: At1g61850.1 [Arabidopsis thaliana]	BEST BLASTX NR: 10/27/02 NP_176378.1 2e-67 (NM_104867) hypothetical protein; protein id: At1g61850.1 [Arabidopsis thaliana]	patatin family protein [Arabidopsis thaliana] gb|AAC28504.1| Contains similarity to gb|U51898 Ca2+-independent phospholipase A2 from Rattus	1e-101	patatin family protein	1e-102	protein Patatin-like phospholipase, putative	2e-79	patatin family	0	protein.postranslational modification	29.4	1_1	Contig12378_at: Ca2+-independent phospholipase A2	-0.1816	0.034352	-0.020272	-0.97298	-0.60981	-0.64648	-0.15598	-0.068509	-0.22378	-0.86067	-1.0687	-0.57774	0.043	0.61	0.886	0.778	-0.117	-0.296	-0.081	-0.712	-0.411	-1.74	-0.405	-0.416	-3.475	-3.375	-0.009	-0.288	0.022	0.01	-1.973	-1.405	-0.064097
Contig8354_at	Kinase49	no	BAB86087.1 7e-85 putative protein kinase [Oryza sativa (japonica cultivar-group)]	BEST BLASTX NR: 11/04/02 BAB86087.1 7e-85 putative protein kinase [Oryza sativa (japonica cultivar-group)]	protein kinase Pti1 [Glycine max]	1e-159	serine/threonine protein kinase, putative	1e-157	protein protein kinase Pti1	0	serine/threonine protein kinase, putative, similar to Pto kinase interactor 1 (Pti1)(Lycopersicon esculentum) gi:3668069:gb:AAC61805 or serine/threonine protein kinase, putative, similar to Pto kinase interactor 1 (Pti1)(Lycopersicon esculentum) gi:36680	0.00000000002	protein.postranslational modification.kinase.receptor like cytoplasmatic kinase VIII	29.4.1.58	1_1	Contig8354_at: protein kinase Pti1	-2.2891	-2.0697	-2.1925	-0.41555	-0.31452	-0.24117	-1.1112	-1.0845	-1.1179	0.06687	-0.84905	0.47436	0.768	0.576	1.114	0.798	0.227	-0.095	0.03	0.307	0.759	0.408	0.548	0.742	-3.475	-1.696	-1.555	-1.584	-1.082	-2.1	-3.237	-3.274	-0.30864
Contig9099_at	Kinase2	no	BAC05575.1 3e-63 protein phosphatase 2C-like protein [Oryza sativa (japonica cultivar-group)]	BEST BLASTX NR: 11/04/02 BAC05575.1 3e-63 protein phosphatase 2C-like protein [Oryza sativa (japonica cultivar-group)]	protein phosphatase 2C-like protein [Oryza sativa (japonica cultivar-group)]	1e-110	protein phosphatase 2C P2C-HA / PP2C P2C-HA (P2C-HA)	1e-103	protein Protein phosphatase 2C, putative	1e-170	protein phosphatase 2C-like protein	0	protein.postranslational modification	29.4	1_1	Contig9099_at: protein phosphatase 2C-like protein	0.23428	0.10663	0.374	0.82501	1.0726	0.43469	1.1846	0.94227	0.71321	2.0989	0.34419	1.8247	1.038	1.327	0.912	1.328	-0.101	-0.193	-0.542	-1.348	0.179	-0.043	0.377	0.588	-0.632	0.152	-0.068	0.18	0.216	0.582	1.006	1.167	0.16643
Contig3831_at	TF24	no	AAL93197.1 e-127 (AF486649) AGAMOUS-like protein 2 HvAG2 [Hordeum vulgare subsp. vulgare]	BEST BLASTX NR: 11/06/02 AAL93197.1 e-127 (AF486649) AGAMOUS-like protein 2 HvAG2 [Hordeum vulgare subsp. vulgare]	MADS box transcription factor [Triticum aestivum]	1e-127	floral homeotic protein AGAMOUS (AG)	4e-74	protein Similar to AGAMOUS-like protein 2 HvAG2	1e-70	MADS box transcription factor	0	RNA.regulation of transcription.MADS box transcription factor family	33.99	1_2	Contig3831_at: MADS box transcription factor	0.041474	0.28358	0.033208	0.0015956	-0.15402	1.3425	4.1721	4.1304	4.0537	3.1467	3.3972	3.2801	4.633	4.722	5.235	5.293	3.483	3.829	3.538	3.538	3.966	3.829	2.986	3.437	-3.306	-3.375	-3.764	-3.655	-3.752	-3.724	-3.237	-3.274	4.3241
Contig2200_s_at	TF37	no	CAB97355.1 e-141 MADS-box protein 9 [Hordeum vulgare subsp. vulgare]	BEST BLASTX NR: 11/06/02 CAB97355.1 e-141 MADS-box protein 9 [Hordeum vulgare subsp. vulgare]	MADS-box protein 9 [Hordeum vulgare subsp. vulgare] gb|AAS48129.1| AGAMOUS LIKE9-like protein [Hordeum vulgare subsp. vulgare]	1e-140	MADS-box protein (AGL9)	5e-72	protein K-box region, putative	1e-122	MADS-box protein 9	0	RNA.regulation of transcription.MADS box transcription factor family	27.3.24	1_2	Contig2200_s_at: MADS-box protein 9	2.384	2.9844	2.4027	2.9244	3.1422	3.8728	4.7861	4.9181	4.5046	4.5688	4.2972	4.2373	5.155	5.316	5.572	5.762	4.837	5.101	4.214	4.602	4.108	4.306	3.417	3.942	-1.202	-1.209	-1.458	-1.374	-1.384	-0.996	-2.626	-1.99	5.028
Contig2198_at	TF26	no	T04170 3e-89 MADS box protein - rice gb|AAC49817.1| MADS box protein [Oryza sativa]	BEST BLASTX NR: 11/06/02 T04170 3e-89 MADS box protein - rice gb|AAC49817.1| MADS box protein [Oryza sativa]	MADS box protein [Triticum aestivum]	1e-141	MADS-box protein (AGL9)	7e-75	protein K-box region, putative	1e-103	MADS box protein	0	RNA.regulation of transcription.MADS box transcription factor family	27.3.24	1_2	Contig2198_at: MADS box protein	3.3111	3.558	3.2392	3.2669	3.1643	3.6694	4.6072	4.5269	4.5067	4.1685	4.2509	4.1327	5.098	5.337	5.425	5.541	4.979	5.085	4.536	4.678	4.541	4.64	4.375	4.733	-0.16	-0.089	-0.786	-0.431	-0.697	-0.528	-0.48	-0.906	4.5517
Contig11029_at	TF23	no	AAL93196.1 e-117 (AF486648) AGAMOUS-like protein 1 HvAG1 [Hordeum vulgare subsp. vulgare]	BEST BLASTX NR: 11/06/02 AAL93196.1 e-117 (AF486648) AGAMOUS-like protein 1 HvAG1 [Hordeum vulgare subsp. vulgare]	AGAMOUS-like protein 1 HvAG1 [Hordeum vulgare subsp. vulgare]	1e-127	floral homeotic protein AGAMOUS (AG)	2e-79	protein hypothetical protein	5e-74	AGAMOUS-like protein 1	0	RNA.regulation of transcription.MADS box transcription factor family	27.3.24	1_2	Contig11029_at: AGAMOUS-like protein 1	0.60362	0.77704	0.84103	1.0144	1.0155	1.8751	4.1544	3.9969	3.981	5.0773	5.0921	4.8926	3.259	3.327	1.835	2.451	3.802	4.002	2.719	3.326	2.929	2.789	2.562	2.92	-1.753	-1.135	-3.764	-2.18	-2.471	-1.231	-2.073	-3.186	3.6906
Contig14545_at	TF70	GBS3045	NP_173043.1 8e-21 transcriptional regulator, putative; protein id: At1g15910.1 [Arabidopsis thaliana]	BEST BLASTX NR: 10/13/02 NP_173043.1 8e-21 transcriptional regulator, putative; protein id: At1g15910.1 [Arabidopsis thaliana]	transcription regulator-like [Arabidopsis thaliana] ref|NP_200747.1| XH/XS domain-containing protein [Arabidopsis thaliana]	3e-24	XH/XS domain-containing protein	6e-26	protein XH domain, putative	1e-78	0	0	RNA.regulation of transcription.putative DNA-binding protein	27.3.67	1_2	Contig14545_at: transcription regulator-like	0.29825	1.145	1.0949	-0.86595	-0.1145	0.32689	1.8703	2.0358	1.9993	-1.4754	-1.3305	-1.7101	2.107	2.184	2.219	2.036	1.682	1.922	0.346	0.888	-0.74	-1.136	-1.483	-1.822	-2.456	-3.375	2.146	1.861	-1.059	-1.354	-3.237	-2.461	1.566
Contig12673_at	Kinase84	GBS3014	AAK71568.1 8e-57 putative receptor-associated protein [Oryza sativa (japonica cultivar-group)]	BEST BLASTX NR: 10/27/02 AAK71568.1 8e-57 putative receptor-associated protein [Oryza sativa (japonica cultivar-group)]	putative z-protein [Oryza sativa (japonica cultivar-group)]	1e-102	expressed protein	8e-88	protein Uncharacterized protein family UPF0005	1e-103	putative z-protein	0	signalling.in sugar and nutrient physiology	30.1	1_2	Contig12673_at: putative z-protein	-0.44359	-0.31601	-0.16861	-0.11984	-0.66116	0.13394	2.179	2.242	2.3188	-0.64214	-0.18276	-0.61026	4.018	4.395	3.776	4.311	3.037	3.128	1.743	2.585	2.524	2.517	2.317	1.853	-0.071	-0.039	-0.548	-0.41	-0.941	-0.554	-0.695	-0.944	2.5834
Contig11982_at	Kinase109	no	NP_421431.1 6e-15 (NC_002696) sensor histidine kinase/response regulator [Caulobacter crescentus CB15]	BEST BLASTX NR: 11/08/02 NP_421431.1 6e-15 (NC_002696) sensor histidine kinase/response regulator [Caulobacter crescentus CB15]	putative response regulator protein(receiver component) [Oryza sativa (japonica cultivar-group)] gb|AAR87285.1| putative response regulator	4e-36	two-component responsive regulator family protein / response regulator family protein	2e-12	protein putative response regulator protein(receiver component)	3e-37	sensor histidine kinase/response regulator	0	signalling.receptor kinases.misc	30.2.99	1_2	Contig11982_at: two-component response regulator protein	-0.6379	-0.38456	-0.36002	-0.69484	-0.62559	-0.45209	2.6603	2.3406	1.7829	-0.026892	-0.033159	-0.23199	4.945	5.452	5.266	5.724	1.142	2.175	1.271	1.596	1.77	1.962	1.07	0.923	-1.009	-1.006	-2.6	-3.753	-2.031	-3.724	-3.237	-3.274	4.5709
Contig13129_at	Kinase58	no	BAB40172.1 7e-036 putative OsGAI [Oryza sativa (japonica cultivar-group)] dbj|BAC05533.1| putative OsGAI [Oryza sativa (japonica cultivar-group)]	BEST BLASTX NR: 10/25/02 BAB40172.1 7e-036 putative OsGAI [Oryza sativa (japonica cultivar-group)] dbj|BAC05533.1| putative OsGAI [Oryza sativa (japonica cultivar-group)]	GAI protein [Oryza sativa]	2e-35	gibberellin response modulator (RGA1) / gibberellin-responsive modulator	3e-22	protein GRAS family transcription factor, putative	1e-36	putative OsGAI	1E-118	hormone metabolism.gibberelin.signal transduction	17.6.2	1_2	Contig13129_at: GAI protein gibberellin response modulator (RGA1)	-1.5052	-1.4907	-1.2404	-1.4036	-1.3154	-1.3414	-1.2519	-1.3559	-0.89388	-1.1222	-0.48131	-0.83583	-0.045	1.541	1.563	3.038	5.327	5.274	5.501	6.176	4.6	5.683	4.315	3.954	1.52	2.774	-1.35	-0.831	-1.861	-2.35	-1.397	-2.319	3.3796
Contig18274_at	Kinase98	no	T06777 7e-77 phosphoinositide-specific phospholipase C (EC 3.1.4.-) P25 (clone SPM537) - soybean	BEST BLASTX NR: 10/27/02 T06777 7e-77 phosphoinositide-specific phospholipase C (EC 3.1.4.-) P25 (clone SPM537) - soybean	phosphoinositide-specific phospholipase C (EC 3.1.4.-) P25 (clone SPM537) - soybean	1e-116	phosphoinositide-specific phospholipase C (PLC2)	1e-112	protein expressed protein	1e-144	phosphoinositide-specific phospholipase C	1E-130	signalling.misc	11.9.3	1_2	Contig18274_at: phosphoinositide-specific phospholipase C	-0.30427	0.63742	0.14812	0.73997	1.1217	0.8726	2.6706	2.3959	2.4424	-0.52193	-0.6622	-0.83769	2.353	2.697	1.735	1.884	0.156	0.576	1.692	0.781	0.029	0.056	-0.66	-0.653	-0.945	-2.16	-3.751	-3.753	-1.256	-0.382	-0.339	0.228	1.9836
Contig13746_at	Kinase168	no	BAB78668.1 4e-80 putative receptor protein kinase PERK1 [Oryza sativa (japonica cultivar-group)]	BEST BLASTX NR: 11/08/02 BAB78668.1 4e-80 putative receptor protein kinase PERK1 [Oryza sativa (japonica cultivar-group)]	putative receptor protein kinase PERK1 [Oryza sativa (japonica cultivar-group)] dbj|BAB78668.1| putative brassinosteroid insensitive 1-assoc	1e-174	protein kinase family protein	1e-154	protein Protein kinase domain, putative	1e-175	putative receptor protein kinase PERK1	0	signalling.receptor kinases.misc	30.2.99	1_2	Contig13746_at: putative receptor protein kinase PERK1	-0.35054	-0.14047	-0.075214	0.76711	1.1261	0.90745	0.30695	0.41366	-0.11551	1.1291	1.2188	1.1257	1.669	2.587	2.298	2.7	0.544	1.005	0.873	1.194	0.592	1.268	0.224	0.518	0.068	0.042	-0.607	-0.299	-0.037	-0.075	0.71	1.151	0.91706
Contig7015_at	Kinase174	no	BAC20904.1 6e-85 (AP005764) hypothetical protein~similar to Arabidopsis thaliana chromosome 5, At5g05200 [Oryza sativa (japonica	BEST BLASTX NR: 11/06/02 BAC20904.1 6e-85 (AP005764) hypothetical protein~similar to Arabidopsis thaliana chromosome 5, At5g05200 [Oryza sativa (japonica	ABC1 family protein kinase-like protein [Oryza sativa (japonica cultivar-group)]	0	ABC1 family protein	0	protein ABC1 family, putative	0	ABC1 family protein, contains Pfam domain, PF03109: ABC1 family	1E-46	signalling.misc	35.2	1_2	Contig7015_at: ABC1 family protein kinase-like protein	0.59821	0.86468	0.94667	1.1946	1.4257	1.1595	1.0745	1.025	0.65819	-0.010074	-0.85597	-0.35375	1.374	1.071	1.296	1.385	1.137	1.174	1.507	1.178	1.057	1.434	1.214	0.97	-0.515	-0.482	1.129	1.015	0.489	0.775	0.155	0.329	0.84745
Contig9236_at	TF111	no	NP_191008.1 6e-17 (NM_115300) nucleoid DNA-binding - like protein; protein id: At3g54400.1, supported by cDNA: 8987., supported by	BEST BLASTX NR: 11/06/02 NP_191008.1 6e-17 (NM_115300) nucleoid DNA-binding - like protein; protein id: At3g54400.1, supported by cDNA: 8987., supported by	aspartyl protease family protein [Arabidopsis thaliana] dbj|BAB01116.1| CND41, chloroplast nucleoid DNA binding protein-like [Arabidopsis	9e-31	aspartyl protease family protein	2e-32	protein Eukaryotic aspartyl protease, putative	7e-34	putative nucleoid DNA binding protein	0	RNA.regulation of transcription	27.3	2_1	Contig9236_at: nucleoid DNA binding protein	-0.9673	-0.94276	-0.86681	-0.80625	-0.95768	-0.50274	-0.81312	-0.84607	-0.46034	-0.325	0.16856	-0.15495	-2.273	-3.115	-0.363	-0.193	-2.801	-3.317	3.082	3.065	2.57	3.261	1.515	1.46	-1.176	0.115	-1.33	-0.556	-3.345	-2.841	-1.234	-1.592	-0.74187
Contig23185_at	TF79	no	BAC10553.1 3e-27 (AB080195) ABA insensitive 3 [Pisum sativum]	BEST BLASTX NR: 11/06/02 BAC10553.1 3e-27 (AB080195) ABA insensitive 3 [Pisum sativum]	OSJNBa0064G10.7 [Oryza sativa (japonica cultivar-group)]	6e-51	abscisic acid-insensitive protein 3 (ABI3)	7e-28	protein Similar to VP1-ABI3-like protein	3e-52	Vp-1 T01087 Viviparous-1; possibly involved in seed-specific hormone response/abscisic acid-insensitive protein 3	1E-130	RNA.regulation of transcription.ABI3/VP1-related B3-domain-containing transcription factor family	27.3.01	2_1	Contig23185_at: abscisic acid-insensitive protein 3 (ABI3)	-1.9173	-1.7177	-1.8019	-1.9944	-2.1689	-2.0103	-2.0002	-2.1567	-1.7559	-1.0176	-0.79498	-1.2374	-3.856	-3.783	-2.375	-1.483	-0.219	0.053	2.66	2.744	2.098	2.164	-0.095	-0.085	-3.075	-3.375	-3.764	-3.753	-3.752	-3.724	-3.237	-3.274	-1.0785
Contig24720_at	Kinase114	no	AAM89215.1 2e-12 (AF462151) hybrid histidine kinase [Tritrichomonas foetus]	BEST BLASTX NR: 11/06/02 AAM89215.1 2e-12 (AF462151) hybrid histidine kinase [Tritrichomonas foetus]	OSJNBa0021F22.1 [Oryza sativa (japonica cultivar-group)] emb|CAE04304.2| OSJNBa0083I11.14 [Oryza sativa (japonica cultivar-group)]	1e-30	two-component responsive regulator family protein / response regulator family protein	1e-13	protein Response regulator receiver domain	7e-32	unknown protein	0	signalling.receptor kinases.misc	30.2.99	2_1	Contig24720_at: two-component responsive regulator family protein	-2.4537	-2.349	-2.5098	-2.833	-2.7718	-2.6747	-2.4839	-2.5645	-2.4788	-2.7336	-2.6827	-2.6003	-2.213	-2.58	-1.537	-1.679	2.103	0.563	3.231	3.452	0.387	-0.786	-1.574	-1.365	-0.37	-1.331	-2.604	-1.894	-2.281	-2.284	-2.853	-2.512	-1.0878
Contig4906_at	Kinase7	GBS3000	T03439 2e-84 probable ethylene-response protein - rice gb|AAB72193.1| (AF013979) ethylene responsive factor [Oryza sativa]	BEST BLASTX NR: 10/27/02 T03439 2e-84 probable ethylene-response protein - rice gb|AAB72193.1| (AF013979) ethylene responsive factor [Oryza sativa]	probable ethylene-response protein - rice gb|AAB72193.1| ethylene responsive factor [Oryza sativa] gb|AAK77941.1| putative ethylene receptor	1e-156	ethylene receptor 1 (ETR1)	1e-140	protein ethylene receptor, putative	1e-157	probable ethylene-response protein	1E-116	hormone metabolism.ethylene.signal transduction	17.5.2	2_1	Contig4906_at: ethylene receptor 1 (ETR1)	0.27288	0.40374	0.34175	0.14773	0.22175	0.417	0.16447	0.36882	0.41818	1.0081	1.0305	1.1007	-3.35	-3.21	-3.14	-2.489	-3.776	-3.803	3.44	3.52	5.281	5.569	5.84	5.585	-2.17	-0.906	-3.343	-0.288	-3.353	-2.82	-3.237	-2.867	0.30767
Contig6240_at	Kinase81	no	0	BEST BLASTX NR: 10/02/02 CAA07813.1 e-100 (AJ007990) SnRK1-type protein kinase [Hordeum vulgare subsp. vulgare]	SnRK1-type protein kinase [Hordeum vulgare subsp. vulgare]	0	Snf1-related protein kinase (KIN10) (SKIN10)	0	protein Protein kinase domain, putative	0	serine/threonine-specific protein kinase (EC 2.7.1.-) BKIN12 (version 2)	3E-72	protein.postranslational modification	29.4	2_1	Contig6240_at: SnRK1-type protein kinase	-1.4039	-1.3446	-1.4572	-0.028489	-0.066499	-0.30167	-0.88627	-0.8746	-0.97882	0.98622	0.17207	0.9234	-3.207	-3.783	-2.188	-1.781	-0.818	-0.457	-0.082	-0.416	1.118	0.769	1.757	1.89	-1.099	-0.554	-3.764	-3.753	-2.039	-1.606	-2.601	-3.274	-0.83087
Contig23607_at	Kinase35	no	NP_194377.1 2e-26 putative protein; protein id: At4g26470.1 [Arabidopsis thaliana] pir||T05057 hypothetical protein M3E9.100 - Arabidopsis thaliana	BEST BLASTX NR: 11/08/02 NP_194377.1 2e-26 putative protein; protein id: At4g26470.1 [Arabidopsis thaliana] pir||T05057 hypothetical protein M3E9.100 - Arabidopsis thaliana	calcium-binding EF hand family protein [Arabidopsis thaliana] pir||T05057 hypothetical protein M3E9.100 - Arabidopsis thaliana	2e-29	calcium-binding EF hand family protein	4e-31	protein EF hand, putative	2e-46	calcium-binding EF-hand family protein	0	signalling.calcium	29.4	2_1	Contig23607_at: calcium-binding EF hand family protein	-0.54494	-0.30427	-0.14373	0.75694	0.80118	0.54171	1.056	1.2303	0.41555	3.0609	2.6862	3.3997	-0.702	-0.144	-0.836	-0.421	0.52	0.323	1.513	1.18	1.136	0.927	1.44	1.021	-0.447	0.233	0.281	-0.572	-1.236	-0.478	-0.995	-1.147	0.0020681
Contig3865_at	TF57	no	AAF23899.1 2e-061 transcription factor EREBP1 [Oryza sativa]	BEST BLASTX NR: 10/25/02 AAF23899.1 2e-061 transcription factor EREBP1 [Oryza sativa]	transcription factor EREBP1 [Oryza sativa]	1e-118	AP2 domain-containing protein RAP2.12 (RAP2.12)	2e-43	protein AP2 domain, putative	1e-124	transcription factor EREBP1	0	RNA.regulation of transcription.AP2/EREBP, APETALA2/Ethylene-responsive element binding protein family	27.3.03	2_2	Contig3865_at: transcription factor EREBP1 / RAP2.12	-1.5824	-1.623	-1.3736	-1.8147	-1.7143	-1.6256	-1.7143	-1.5073	-1.4901	-1.5253	-1.1367	-1.3662	-0.898	-0.926	0.151	0.338	2.868	2.17	4.622	4.642	3.603	3.672	3.075	2.952	1.236	1.169	-0.736	-0.743	-1.498	-1.201	-1.104	-1.467	0.41116
Contig9961_at	TF67	no	AAL01124.1 8e-98 AP2-containing protein [Triticum aestivum]	BEST BLASTX NR: 10/27/02 AAL01124.1 8e-98 AP2-containing protein [Triticum aestivum]	AP2-containing protein [Triticum aestivum]	1e-147	DRE-binding protein (DREB2A)	6e-42	protein DREB1	1e-108	AP2-containing protein/DREB2A (dbj|BAA33794.1)	0	RNA.regulation of transcription.AP2/EREBP, APETALA2/Ethylene-responsive element binding protein family	27.3.03	2_2	Contig9961_at: AP2-containing protein DREB2A	-0.25258	-0.0007273	-0.052879	-0.98393	-0.95332	-0.82002	-0.39355	-0.56929	-0.34245	-0.7445	-1.0356	-1.0471	0.068	-0.277	0.293	-0.344	-0.255	-0.536	-0.241	-0.811	0.188	0.464	1.158	1.418	0.074	0.04	0.549	0.487	1.302	1.327	0.267	-0.141	-0.75546
Contig15919_at	TF110	no	AAF06696.1 2e-18 (AF031487) bZIP transcription factor [Nicotiana tabacum]	BEST BLASTX NR: 10/27/02 AAF06696.1 2e-18 (AF031487) bZIP transcription factor [Nicotiana tabacum]	bZIP transcription factor [Nicotiana tabacum]	8e-21	bZIP family transcription factor	2e-19	protein Similar to bZIP transcription factor-like protein	3e-58	bZIP transcription factor	1E-180	RNA.regulation of transcription.bZIP transcription factor family	27.3.35	2_2	Contig15919_at: bZIP transcription factor	1.5507	1.934	1.2177	-0.23658	-0.56978	-0.60617	-0.45536	-0.17479	-0.14781	0.73471	0.62302	0.62259	-0.527	-0.519	-0.424	0.112	-0.005	-0.167	2.045	1.939	1.625	3.018	1.848	2.296	2.832	3.179	0.805	0.825	-0.298	0.213	1.02	0.727	-0.22442
Contig15334_at	TF41	no	CAB85632.1 2e-17 putative ripening-related bZIP protein [Vitis vinifera]	BEST BLASTX NR: 11/04/02 CAB85632.1 2e-17 putative ripening-related bZIP protein [Vitis vinifera]	bZIP transcription factor ABI5 [Hordeum vulgare subsp. vulgare]	5e-30	ABA-responsive element-binding protein 2 (AREB2)	2e-18	protein bZIP transcription factor ABI5	8e-22	NONE	99999	RNA.regulation of transcription.bZIP transcription factor family	27.3.35	2_2	Contig15334_at: bZIP transcription factor ABI5	0.35436	0.71269	0.29706	-0.32548	-0.26509	-1.1395	0.22376	0.080981	-0.66334	0.90551	-0.26389	0.55897	-0.253	-0.53	0.177	-0.147	-1.066	-0.682	-0.188	-0.654	0.686	0.729	1.526	1.591	1.528	2.059	-0.715	-1.075	-1.168	-1.335	0.74	0.984	-0.85651
Contig8163_at	TF100	no	AAM75354.1 4e-068 ABA response element binding factor [Triticum aestivum]	BEST BLASTX NR: 10/28/02 AAM75354.1 4e-068 ABA response element binding factor [Triticum aestivum]	ABA response element binding factor [Triticum aestivum]	0	bZIP transcription factor family protein / ABA-responsive element-binding protein, putative	9e-56	protein bZIP transcription factor, putative	1e-140	ABA response element binding factor/1.1_bZIP T02673 G1.1_bZIP4	0	hormone metabolism.abscisic acid.signal transduction	17.1.2	2_2	Contig8163_at: ABA response element binding factor	-2.2058	-2.3081	-1.978	-2.3142	-2.0416	-1.7385	-2.3392	-2.4275	-2.2643	-2.1155	-1.7094	-1.8406	-2.567	-2.124	-2.02	-1.717	-0.256	-0.49	2.116	1.703	2.707	3.059	2.547	3.016	3.5	3.407	-1.223	-0.731	0.78	1.631	3.513	3.06	-1.7863
Contig9071_at	TF38	GBS3039	CAA04440.1 e-115 DNA binding protein [Hordeum vulgare subsp. vulgare]	BEST BLASTX NR: 11/06/02 CAA04440.1 e-115 DNA binding protein [Hordeum vulgare subsp. vulgare]	DNA binding protein [Hordeum vulgare subsp. vulgare]	0	Dof-type zinc finger domain-containing protein	9e-32	protein Dof domain, zinc finger, putative	5e-48	PBF T02693 prolamin box binding factor; barley,	1E-135	RNA.regulation of transcription.C2C2(Zn) DOF zinc finger family	27.3.08	2_2	Contig9071_at: DOF prolamin box binding factor	-2.9492	-2.9102	-2.9442	-2.9622	-2.897	-2.78	-2.8618	-2.8279	-2.7836	-2.6296	-2.6927	-2.9787	-3.283	-2.848	-0.806	-0.727	-0.966	0.215	4.108	3.587	4.656	4.675	4.964	5.002	-0.062	1.136	-1.043	-1.228	-2.097	-1.737	-1.756	-2.335	-2.3979
Contig8533_at	TF58	no	T03968 4e-80 probable transcription factor - rice emb|CAA71844.1| RAPB protein [Oryza sativa (indica cultivar-group)]	BEST BLASTX NR: 10/27/02 T03968 4e-80 probable transcription factor - rice emb|CAA71844.1| RAPB protein [Oryza sativa (indica cultivar-group)]	transcription factor WAPB [Triticum aestivum]	1e-132	CCAAT-binding transcription factor (CBF-B/NF-YA) family protein	2e-36	protein probable transcription factor - rice	4e-95	gi|32413743|ref|XP_327351.1| predicted protein	1E-162	RNA.regulation of transcription.CCAAT box binding factor family, HAP2	27.3.14	2_2	Contig8533_at: CCAAT-binding transcription factor	0.43631	0.33083	0.41887	0.071386	-0.14804	-0.85907	-0.61362	-0.90068	-1.217	-1.2026	-0.96809	-1.2434	-0.355	-0.063	-0.512	-0.252	-0.16	0.113	1.132	0.622	1.737	2.2	1.927	2.435	1.046	1.242	2.116	2.014	-0.654	-0.837	-1.058	-1.23	-0.42547
Contig10074_at	TF34	no	T03968 4e-38 probable transcription factor - rice emb|CAA71844.1| RAPB protein [Oryza sativa (indica cultivar-group)]	BEST BLASTX NR: 10/27/02 T03968 4e-38 probable transcription factor - rice emb|CAA71844.1| RAPB protein [Oryza sativa (indica cultivar-group)]	putative transcription factor [Oryza sativa (japonica cultivar-group)]	7e-96	CCAAT-binding transcription factor (CBF-B/NF-YA) family protein	1e-34	protein CCAAT-binding transcription factor (CBF-B/NF-YA) subunit B, putative	2e-98	putative transcription factor	1E-162	RNA.regulation of transcription.CCAAT box binding factor family, HAP2	27.3.14	2_2	Contig10074_at: CCAAT-binding transcription factor	-0.27296	-0.23407	-0.2549	-0.31329	-0.19701	-0.85851	-0.85775	-0.78518	-1.1559	-0.58688	-1.1384	-0.98135	-0.325	0.205	0.702	0.871	0.076	0.306	1.033	0.833	2.331	2.294	2.213	1.888	0.219	-0.047	2.574	2.356	-0.873	-1.084	-0.91	-1.069	-0.52988
Contig7501_s_at	Kinase20	no	AAL77132.1 7e-82 Putative calcium-binding protein [Oryza sativa]	BEST BLASTX NR: 10/27/02 AAL77132.1 7e-82 Putative calcium-binding protein [Oryza sativa]	putative calcium-binding protein [Oryza sativa (japonica cultivar-group)] gb|AAP52416.1| putative calcium-binding protein [Oryza sativa (jap	1e-157	calcium-binding EF hand family protein	1e-117	protein probable calcium-binding protein (clone Y8) - potato	1e-164	Putative calcium-binding protein	1E-103	signalling.calcium	30.3	2_2	Contig7501_s_at: putative calcium-binding protein	-1.717	-1.9548	-1.6341	-0.99702	-0.66165	-0.98153	-1.5512	-1.9506	-1.2999	-1.3131	-1.2956	-1.7835	-3.856	-2.895	-3.771	-3.386	-3.776	-3.803	0.697	-0.32	1.147	1.496	1.991	2.169	3.753	4.268	1.435	0.976	3.672	3.696	4.162	3.682	-1.7611
Contig3343_at	Kinase24	GBS3005	AAK92225.1 e-142 (AY043288) calcium-binding protein 1 [Hordeum vulgare] [Hordeum vulgare subsp. vulgare]	BEST BLASTX NR: 11/06/02 AAK92225.1 e-142 (AY043288) calcium-binding protein 1 [Hordeum vulgare] [Hordeum vulgare subsp. vulgare]	caleosin 2 [Hordeum vulgare] gb|AAQ74240.1| caleosin 2 [Hordeum vulgare]	1e-142	calcium-binding RD20 protein (RD20)	4e-83	protein abscisic acid-induced protein - rice	5e-99	calcium-binding EF-hand protein/caleosin 2	0	signalling.calcium	30.3	2_2	Contig3343_at: calcium-binding RD20 protein (RD20)	-0.81193	-0.96234	-0.94866	-1.0582	-0.77215	-0.35852	-0.46176	-0.43321	-0.35927	1.2517	1.2875	1.2105	-1.001	-1.389	-0.143	-1.003	-0.34	-0.834	4.747	3.27	6.206	6.231	6.28	6.647	5.79	6.309	3.397	3.021	5.406	5.441	5.182	3.981	-0.6077
Contig5448_at	Kinase123	no	AAF75090.1 2e-42 (AC007583) ESTs gb|Z27026 and gb|29860 come from this gene. [Arabidopsis thaliana]	BEST BLASTX NR: 10/27/02 AAF75090.1 2e-42 (AC007583) ESTs gb|Z27026 and gb|29860 come from this gene. [Arabidopsis thaliana]	0	1e-48	lactoylglutathione lyase family protein / glyoxalase I family protein	3e-50	protein glyoxalase family protein, putative	7e-57	gi|25406993|pir||D86211 hypothetical protein [imported]	0	Biodegradation of Xenobiotics	24	2_2	Contig5448_at: none	-1.5548	-1.9261	-1.7103	-1.5447	-1.7849	-1.4424	-1.8698	-2.203	-1.8971	-0.46401	0.080292	-0.5818	-1.742	-1.808	-1.407	-1.022	-1.909	-2.613	-0.069	-0.86	2.906	3.269	4.012	4.759	7.329	7.269	4.894	5.007	5.847	6.292	6.638	6.461	-1.7373
HB24G14r_at	Kinase129	no	AAG28906.1 4e-09 F12A21.14 [Arabidopsis thaliana]	BEST BLASTX NR: 10/31/02 AAG28906.1 4e-09 F12A21.14 [Arabidopsis thaliana]	F12A21.14 [Arabidopsis thaliana]	5e-09	leucine-rich repeat family protein / protein kinase family protein	2e-10	protein receptor protein kinase, putative	2e-12	gi|18408845|ref|NP_564904.1| F12A21.14	0	signalling.light	30.11	2_2	HB24G14r_at: receptor protein kinase	-1.9708	-1.966	-2.2623	-2.4679	-2.1441	-2.4961	-2.0846	-2.3536	-2.1022	-0.70041	-0.73065	-0.78156	0.457	0.159	0.192	0.63	-1.297	-1.349	-0.237	-1.307	2.494	2.806	2.296	2.362	-0.274	0.306	-2.717	-1.891	-2.734	-2.95	-1.698	-2.423	-0.83353
Contig18153_at	Kinase161	GBS3026	NP_568041.1 3e-16 protein kinase like protein; protein id: At4g38470.1 [Arabidopsis thaliana]	BEST BLASTX NR: 01/29/03 NP_568041.1 3e-16 protein kinase like protein; protein id: At4g38470.1 [Arabidopsis thaliana]	putative serine/threonine protein kinase [Oryza sativa (japonica cultivar-group)] dbj|BAD07591.1| putative serine/threonine protein kinase [	1e-27	protein kinase family protein	1e-17	protein Protein kinase domain, putative	7e-29	protein kinase	1E-115	protein.postranslational modification	29.4	2_2	Contig18153_at: putative serine/threonine protein kinase	-1.9689	-2.3593	-2.4053	-2.9857	-2.7856	-2.9281	-2.9762	-2.8985	-3.1416	0.07709	-0.70091	-0.25879	-2.696	-1.536	-2.166	-1.046	-0.526	-0.543	-0.149	0.23	0.987	0.296	1.189	1.191	-1.066	0.15	0.817	0.691	-0.997	-0.605	-1.953	-1.893	-2.8599
Contig11159_at	TF77	no	AAL35831.2 e-119 putative transcription factor X1 [Triticum monococcum]	BEST BLASTX NR: 11/06/02 AAL35831.2 e-119 putative transcription factor X1 [Triticum monococcum]	putative transcription factor X1 [Triticum monococcum]	0	XH/XS domain-containing protein / XS zinc finger domain-containing protein	1e-110	protein XS domain, putative	0	transcriptional regulator GI:4836767/putative transcription factor X1	0	RNA.regulation of transcription.unclassified	27.3.99	3_1	Contig11159_at: transcription factor X1	-1.1835	-0.88088	-0.59062	-1.6895	-1.0605	-1.2773	-0.25231	-0.023431	-0.87538	-1.8041	-1.9329	-1.8008	-0.278	-0.038	-0.508	-0.501	-0.192	-0.109	-1.052	-0.879	-0.628	-1.077	-0.967	-0.849	-1.088	-0.846	0.796	0.834	0.271	0.075	-0.206	-0.96	-0.42363
Contig17860_at	TF118	no	0	BEST BLASTX NR: 10/02/02 AAK01315.2 e-108 (AF268596) bZIP [Oryza sativa] gb|AAK31266.1|AC079890_2 (AC079890) putative leucine zipper protein [Oryza sativa]	putative leucine zipper protein [Oryza sativa (japonica cultivar-group)] gb|AAP55028.1| putative leucine zipper protein [Oryza sativa (japon	0	expressed protein	1e-123	protein putative leucine zipper protein	0	0	1E-103	RNA.regulation of transcription.bZIP transcription factor family	27.3.35	3_1	Contig17860_at: putative leucine zipper protein	-0.60411	-0.035099	-0.16662	-1.3215	-1.3023	-0.66488	-0.41847	-0.45233	0.18372	-0.80602	-0.30261	-0.66101	-0.345	-0.541	-0.289	-0.198	-0.187	-0.345	-0.622	-0.082	-0.831	-0.15	-0.764	-0.876	-0.203	-0.481	-0.081	0.163	0.06	0.101	0.231	-0.028	-0.089413
Contig9409_s_at	Kinase146	no	CAC16087.1 .049 (AJ289697) zona pellucida protein 1 [Gallus gallus]	BEST BLASTX NR: 11/04/02 CAC16087.1 .049 (AJ289697) zona pellucida protein 1 [Gallus gallus]	receptor protein kinase PERK1-like protein [Oryza sativa (japonica cultivar-group)] dbj|BAD01266.1| receptor protein kinase PERK1-like prote	1e-170	protein kinase family protein	1e-123	protein Similar to contains similarity to receptor protein kinase~gene_id:MIL23.20	1e-167	NONE	99999	not assigned.unknown	35.2	3_1	Contig9409_s_at: receptor protein kinase PERK1-like protein	-0.53034	0.064308	-0.49051	-0.63456	-0.72062	-0.8047	-0.54861	-0.45572	-0.5534	-1.2081	-1.6033	-1.3944	0.784	0.491	1.259	1.156	-0.114	0.222	-0.791	-0.597	-0.771	-0.535	-0.62	-0.492	0.122	0.407	0.512	0.817	0.699	0.418	0.139	0.281	-0.40293
Contig13124_at	Kinase42	no	T50928 8e-64 calmodulin-binding protein [imported] - Arabidopsis thaliana gb|AAF28347.1| (AF217546) calmodulin-binding protein [Arabidopsis thaliana]	BEST BLASTX NR: 10/13/02 T50928 8e-64 calmodulin-binding protein [imported] - Arabidopsis thaliana gb|AAF28347.1| (AF217546) calmodulin-binding protein [Arabidopsis thaliana]	calmodulin-binding protein [imported] - Arabidopsis thaliana gb|AAF28347.1| calmodulin-binding protein [Arabidopsis thaliana] gb|AAF28348.1|	1e-113	calmodulin-binding protein	1e-114	protein calmodulin-binding protein - Arabidopsis thaliana	1e-144	NONE	99999	signalling.calcium	30.3	3_1	Contig13124_at: calmodulin-binding protein	0.1313	0.19856	0.32664	-0.47624	-0.71399	-0.84905	-0.35804	-0.45044	-0.67956	-1.2121	-0.98323	-0.77789	-0.997	-0.467	-0.46	-0.977	-1.035	-0.631	-0.296	-1.882	-1.092	-0.571	-0.287	-0.329	0.162	0.373	0.001	0.329	0.135	0.337	0.878	0.783	-0.53834
Contig10633_at	Kinase21	no	T03793 7e-88 calmodulin-binding protein TCB60 - common tobacco gb|AAB37246.1| calmodulin-binding protein	BEST BLASTX NR: 11/08/02 T03793 7e-88 calmodulin-binding protein TCB60 - common tobacco gb|AAB37246.1| calmodulin-binding protein	OSJNBa0058G03.4 [Oryza sativa (japonica cultivar-group)] ref|XP_472636.1| OSJNBa0058G03.4 [Oryza sativa (japonica cultivar-group)]	0	calmodulin-binding protein	1e-169	protein expressed protein	0	gi|32482927|emb|CAE02429.1| OSJNBa0058G03.4	0	signalling.calcium	30.3	3_1	Contig10633_at: calmodulin-binding protein	-1.1563	-1.183	-0.66268	-1.2214	-0.45549	-0.325	-0.10618	0.34966	0.33499	-1.4422	-1.0746	-0.69038	0.359	0.252	0.595	0.506	0.461	0.316	0.419	0.45	0.523	0.066	0.608	0.93	0.239	0.513	0.535	0.303	0.665	1.198	1.193	0.637	0.30097
Contig10889_at	Kinase148	no	BAA34675.1 4e-97 (AB011670) wpk4 protein kinase [Triticum aestivum]	BEST BLASTX NR: 10/26/02 BAA34675.1 4e-97 (AB011670) wpk4 protein kinase [Triticum aestivum]	wpk4 protein kinase [Triticum aestivum]	1e-133	CBL-interacting protein kinase 12 (CIPK12)	7e-68	protein Protein kinase domain, putative	1e-105	wpk4 protein kinase	1E-111	protein.postranslational modification	29.4	3_1	Contig10889_at: wpk4 protein kinase	-0.84877	-0.61171	-0.40683	-1.6421	-1.5703	-1.3374	-1.0379	-1.1535	-1.0574	0.26524	0.11799	0.28054	-1.488	-1.555	-2.412	-2.866	-1.224	-1.454	-2.031	-1.896	-2.112	-2.309	-1.077	-0.758	-0.809	-1.873	-0.376	-0.437	0.35	0.012	-0.139	0.539	-1.2787
Contig25927_at	Kinase95	GBS3017	NP_199758.2 7e-18 (NM_124324) protein kinase; protein id: At5g49470.1, supported by cDNA: gi_18491158 [Arabidopsis thaliana]	BEST BLASTX NR: 11/06/02 NP_199758.2 7e-18 (NM_124324) protein kinase; protein id: At5g49470.1, supported by cDNA: gi_18491158 [Arabidopsis thaliana]	protein kinase family protein [Arabidopsis thaliana]	8e-24	protein kinase family protein	2e-25	protein protein kinase, putative; 47231-50634	5e-28	protein kinase	0	protein.postranslational modification	29.4	3_1	Contig25927_at: protein kinase family protein	-0.9744	-0.62537	-1.074	-2.1515	-2.3378	-2.5025	-1.9562	-1.9753	-2.5695	-2.6952	-2.5537	-2.741	-1.624	-2.004	-1.917	-1.832	-1.938	-2.194	-2.359	-2.001	-2.242	-2.001	-1.856	-1.557	1.531	0.795	-0.651	-0.399	1.475	1.942	2.467	2.549	-2.5198
HZ54L05r_at	TF172	GBM6015	none	BEST BLASTX NR: <none>	0	0	glycine-rich protein (GRP3S)	1e-11	protein Glycine rich protein family	2e-11	no hit	4E-69	RNA.regulation of transcription	27.3	4_1	HZ54L05r_at: none	0.75519	0.81257	1.094	0.71037	0.86552	0.90182	0.81997	0.98735	0.99224	1.273	1.3044	1.5257	0.617	0.091	0.447	0.044	0.049	-0.318	-0.174	-0.141	-0.905	-1.009	0.617	-0.101	1.711	1.553	-0.653	-0.001	-0.075	-0.081	0.617	0.108	1.1614
Contig14557_at	Kinase184	no	AAM88637.1 9e-73 (AC092389) putative receptor-like protein kinase [Oryza sativa (japonica cultivar-group)]	BEST BLASTX NR: 11/06/02 AAM88637.1 9e-73 (AC092389) putative receptor-like protein kinase [Oryza sativa (japonica cultivar-group)]	protein kinase family protein [Arabidopsis thaliana] emb|CAA73303.1| putative kinase [Arabidopsis thaliana]	7e-83	protein kinase family protein	2e-84	protein Similar to probable serine/threonine-specific protein kinase (EC 2.7.1.-) T10P11.10 - Arab	1e-102	protein kinase family	0	protein.postranslational modification.kinase.receptor like cytoplasmatic kinase V	29.4.1.55	4_1	Contig14557_at: protein kinase family protein	0.97405	1.1015	1.0788	1.0116	0.85229	1.1326	0.26147	0.22766	0.42775	1.0216	1.2604	1.1569	0.479	0.277	-0.376	0.201	-0.342	0.191	-0.782	-0.252	-1.005	-0.259	-1.794	-1.167	-3.475	-2.726	0.544	0.226	-1.432	-1.146	-2.392	-1.518	0.6577
Contig2289_s_at	Kinase138	no	CAD12839.2 e-113 putative metallophosphatase [Lupinus luteus]	BEST BLASTX NR: 11/08/02 CAD12839.2 e-113 putative metallophosphatase [Lupinus luteus]	0	0	calcineurin-like phosphoesterase family protein	0	protein Ser/Thr protein phosphatase family protein, putative	0	calcineurin-like phosphoesterase family protein, contains Pfam profile: PF00149 calcineurin-like phosphoesterase	6E-21	not assigned.unknown	35.2	4_1	Contig2289_s_at: calcineurin-like phosphoesterase	0.77478	-1.4802	-1.1107	-0.79395	-0.93599	-0.65867	-1.0443	-1.2884	-0.9461	-0.13891	0.28454	0.0033988	-0.034	0.346	-0.26	-0.208	-3.776	-3.803	-3.523	-3.647	-0.383	0.766	-0.319	-0.154	-2.124	-1.582	0.324	0.521	0.583	0.412	-3.237	-3.274	-0.14203
Contig16870_at	Kinase113	no	NP_181196.1 6e-75 leucine-rich repeat transmembrane protein kinase, putative; protein id: At2g36570.1 [Arabidopsis thaliana]	BEST BLASTX NR: 01/29/03 NP_181196.1 6e-75 leucine-rich repeat transmembrane protein kinase, putative; protein id: At2g36570.1 [Arabidopsis thaliana]	leucine-rich repeat transmembrane protein kinase, putative [Arabidopsis thaliana]	1e-117	leucine-rich repeat transmembrane protein kinase, putative	1e-118	protein Similar to probable receptor-like protein kinase [imported] - Arabidopsis thaliana	1e-161	leucine-rich repeat transmembrane protein kinase/receptor-like protein kinase	0	signalling.receptor kinases.leucine rich repeat III	30.2.3	4_1	Contig16870_at: leucine-rich repeat transmembrane protein kinase	1.691	1.6857	2.0876	-0.88345	-1.0522	-0.98498	-0.42332	-0.54646	0.076474	-0.15778	-0.22699	-0.14386	0.058	-0.32	-3.757	-3.2	-2.56	-3.069	-3.683	-3.338	-3.611	-3.72	-3.48	-3.544	-3.475	-3.375	1.059	0.97	-3.199	-3.521	-3.237	-3.274	0.42753
Contig15378_at	TF44	no	0	BEST BLASTX NR: 10/02/02 NP_181594.1 3e-48 (NM_129624) bZip DNA binding protein; protein id: At2g40620.1, supported by cDNA: gi_18377631, supported by cDNA:	bZIP transcription factor RF2b [Oryza sativa (japonica cultivar-group)]	1e-143	bZIP transcription factor family protein	1e-83	protein bZIP transcription factor, putative	1e-124	NONE	99999	RNA.regulation of transcription.bZIP transcription factor family	27.3.35	4_2	Contig15378_at: bZIP transcription factor RF2b	2.4074	2.4938	2.6216	0.45159	0.065395	0.91607	1.9055	1.7447	1.9026	1.3661	1.4981	1.0518	1.454	1.344	0.128	-0.01	2.052	1.87	0.626	0.654	-0.401	-0.117	-0.48	-1.036	-0.13	0.068	1.837	1.966	1.461	1.394	0.779	1.191	1.5893
Contig9333_at	TF140	GBS3059	NP_565033.1 1e-65 (NM_105863) C2H2-type zinc finger protein, putative; protein id: At1g72050.1, supported by cDNA: gi_15809914 [Arabidopsis	BEST BLASTX NR: 10/13/02 NP_565033.1 1e-65 (NM_105863) C2H2-type zinc finger protein, putative; protein id: At1g72050.1, supported by cDNA: gi_15809914 [Arabidopsis	0	1e-107	zinc finger (C2H2 type) family protein	1e-108	protein Zinc finger, C2H2 type, putative	1e-171	NONE	99999	RNA.regulation of transcription.C2H2 zinc finger family	27.3.11	4_2	Contig9333_at: Zinc finger, C2H2 type	0.19808	0.2002	0.66288	0.52099	0.88791	1.0272	0.63336	0.70732	1.6635	-1.3176	-0.50035	-0.78341	0.937	1.352	1.055	0.976	1.04	1.125	-0.348	-0.123	-0.285	0.077	0.449	0.043	0.573	-0.207	1.553	1.606	2.226	2.408	1.926	1.044	0.40307
Contig8894_at	TF71	GBS3046	AAL73042.1 7e-97 chromatin complex subunit A101 [Zea mays]	BEST BLASTX NR: 10/13/02 AAL73042.1 7e-97 chromatin complex subunit A101 [Zea mays]	chromatin complex subunit A101 [Zea mays]	1e-170	SNF2 domain-containing protein / helicase domain-containing protein	1e-143	protein Transposable element protein, putative	0	0	0	RNA.regulation of transcription.Chromatin Remodeling Factors	27.3.44	4_2	Contig8894_at: chromatin complex subunit A101	3.6828	3.8077	3.8271	-1.2921	-1.1892	-0.45395	2.5766	2.5745	2.4121	-1.2514	-1.2865	-1.2995	1.018	0.603	-1.333	-0.788	2.699	2.206	0.87	1.804	-0.808	-0.771	-1.273	-0.672	-0.187	-0.11	3.403	3.399	2.994	2.666	2.614	2.691	1.8609
Contig6793_at	TF18	GBM6022	0	BEST BLASTX NR: 10/02/02 T03375 3e-47 high mobility group protein HMGd1 - maize emb|CAA70045.1| HMGd1 [Zea mays]	high mobility group protein HMGd1 - maize emb|CAA70045.1| HMGd1 [Zea mays] gb|AAM93217.1| nucleasome/chromatin assembly factor D protein NFD	3e-49	high mobility group protein beta2 (HMGbeta2) / HMG protein beta2	1e-32	protein high mobility group protein HMGd1 - maize	3e-43	NONE	99999	RNA.regulation of transcription.Nucleosome/chromatin assembly factor group	27.3.62	4_2	Contig6793_at: high mobility group protein HMGd1	1.294	1.0447	1.199	-0.16736	-0.070194	-0.077401	0.73344	0.77065	0.60935	0.52931	0.54887	0.56219	1.195	1.169	0.193	0.506	2.352	1.839	1.998	1.837	0.87	0.605	0.419	0.042	0.521	0.048	1.666	1.811	1.018	0.64	-0.307	0.097	0.90932
Contig13303_at	TF99	no	NP_565457.1 8e-07 (NM_127522) putative SET-domain transcriptional regulator; protein id: At2g19640.1, supported by cDNA: gi_14334523,	BEST BLASTX NR: 10/27/02 NP_565457.1 8e-07 (NM_127522) putative SET-domain transcriptional regulator; protein id: At2g19640.1, supported by cDNA: gi_14334523,	SET-domain transcriptional regulator-like protein [Oryza sativa (japonica cultivar-group)] dbj|BAD11545.1| SET-domain transcriptional regula	2e-57	SET domain-containing protein	5e-30	protein expressed protein	1e-58	SET-domain transcriptional regulator family	0	RNA.regulation of transcription.SET-domain transcriptional regulator family	27.3.69	4_2	Contig13303_at: SET-domain transcriptional regulator-like protein	2.1312	2.2751	2.3783	0.61652	0.26476	0.46923	1.6878	1.3303	1.8672	1.3141	0.92662	0.75905	-0.088	0.207	-0.984	-0.813	1.436	1.147	1.047	1.592	1.223	1.292	1.349	0.294	1.239	0.672	1.354	1.677	1.402	2.019	1.906	2.203	1.1462
Contig12981_at	TF130	GBS3054	NP_200904.1 3e-56 putative protein; protein id: At5g60960.1, supported by cDNA: 251668. [Arabidopsis thaliana]	BEST BLASTX NR: 11/08/02 NP_200904.1 3e-56 putative protein; protein id: At5g60960.1, supported by cDNA: 251668. [Arabidopsis thaliana]	unknown protein [Oryza sativa (japonica cultivar-group)] dbj|BAC84486.1| unknown protein [Oryza sativa (japonica cultivar-group)]	6e-79	pentatricopeptide (PPR) repeat-containing protein	6e-60	protein hypothetical protein	4e-80	0.2_HMGI_Y T01851	0	RNA.regulation of transcription	27.3	4_2	Contig12981_at: none	2.9858	3.0374	3.0253	1.1052	0.98597	1.1949	2.267	2.0459	2.4283	2.0888	2.8921	2.0488	2.053	2.056	1.77	1.844	3.1	2.562	2.717	3.138	1.258	1.256	0.986	0.65	1.153	0.91	3.085	3.048	2.62	2.532	3.166	2.738	2.5434
S0000200068D04F1_s_at	TF42	no	none	BEST BLASTX NR: <none>	putative TATA box binding protein-associated factor [Oryza sativa (japonica cultivar-group)]	3e-58	transducin family protein / WD-40 repeat family protein	1e-42	protein TAF5	6e-64	TATA box binding protein-associated factor	2E-64	RNA.regulation of transcription	27.3	4_2	S0000200068D04F1_s_at: WD-40 repeat family protein	2.3997	2.7	2.3701	0.29011	0.5014	-0.62813	1.4639	1.4335	-0.031705	0.25653	-1.1691	-0.39833	1.283	0.878	1.054	1.071	1.821	1.84	0.318	0.89	-1.341	-1.826	-0.701	-0.828	0.759	0.393	1.821	1.959	2.431	2.302	1.145	1.6	0.85656
Contig10438_at	TF153	no	NP_195053.1 4e-97 fizzy-related (FZR), putative; protein id: At4g33270.1, supported by cDNA: gi_6491861 [Arabidopsis thaliana]	BEST BLASTX NR: 11/06/02 NP_195053.1 4e-97 fizzy-related (FZR), putative; protein id: At4g33270.1, supported by cDNA: gi_6491861 [Arabidopsis thaliana]	OSJNBa0083N12.7 [Oryza sativa (japonica cultivar-group)]	0	WD-40 repeat family protein	1e-179	protein expressed protein	0	WD-40 repeat family protein, contains 6 WD-40 repeats (PF00400); WD-repeat protein -Daucus carota,PID:g2253631	7E-52	RNA.regulation of transcription	27.3	4_2	Contig10438_at: WD-40 repeat family protein	1.1227	1.2632	1.1773	-0.34957	-0.1337	-0.65525	0.77129	0.99009	0.096229	1.1683	-0.0089485	1.2957	0.696	0.342	-0.523	0.126	1.712	1.469	0.421	1.091	-1.514	-0.9	-1.187	-1.163	-0.752	-0.358	1.254	1.997	1.417	1.891	0.964	1.423	0.43225
Contig4668_at	TF72	GBS3047	NP_179538.1 1e-74 putative nucleosome assembly protein; protein id: At2g19480.1, supported by cDNA: gi_20466609 [Arabidopsis thaliana]	BEST BLASTX NR: 10/29/02 NP_179538.1 1e-74 putative nucleosome assembly protein; protein id: At2g19480.1, supported by cDNA: gi_20466609 [Arabidopsis thaliana]	nucleosome assembly protein 1-like protein 1 [Oryza sativa]	0	nucleosome assembly protein (NAP), putative	1e-151	protein nucleosome assembly protein 1-like protein 1	0	nucleosome/chromatin assembly factor A	8E-68	RNA.regulation of transcription	28.1	4_2	Contig4668_at: nucleosome assembly protein 1	2.5507	3.1643	3.146	0.58747	1.3849	1.1732	2.4952	2.6654	2.3524	-1.3739	-0.61291	-0.742	2.286	2.452	1.888	2.135	3.065	3.006	2.073	2.787	1.592	1.315	1.628	1.296	1.69	1.828	4.113	4.156	3.664	3.98	3.582	3.923	2.3682
Contig20068_at	TF163	no	AAL10452.1 e-106 (AF417481) origin recognition complex subunit 1 [Zea mays]	BEST BLASTX NR: 10/27/02 AAL10452.1 e-106 (AF417481) origin recognition complex subunit 1 [Zea mays]	origin recognition complex subunit 1 [Zea mays]	1e-153	replication control protein, putative	1e-118	protein BAH domain, putative	1e-155	replication control protein, putative, similar to origin recognition complex subunit 1 (Replication control protein 1) (Homo sapiens) SWISS-PROT:Q13415	2E-22	RNA.regulation of transcription	28.99	4_2	Contig20068_at: replication control protein 1	1.8659	2.2978	2.1985	-0.66385	-0.74288	-0.81605	0.9765	0.81164	0.75144	-0.7071	-1.4277	-1.1952	0.521	0.426	0.24	0.111	2.048	1.606	0.632	1.49	-0.615	-0.529	-0.502	-0.802	0.219	-0.401	1.803	1.584	1.169	1.086	1.425	1.358	1.4223
Contig6892_s_at	TF81	GBM6008	none	BEST BLASTX NR: <none>	0	4e-56	DNA-binding family protein	2e-56	protein probable DNA-binding protein - garden pea	1e-146	DNA-binding protein	0	RNA.regulation of transcription	28.99	4_2	Contig6892_s_at: DNA-binding protein	2.5165	2.2557	2.5658	1.6643	1.6842	1.8485	2.9611	2.9118	2.6976	1.0783	1.3107	0.86158	2.743	2.393	2.538	2.733	2.289	2.543	1.709	2.001	1.021	1.435	1.077	1.393	1.49	1.693	3.155	3.469	2.416	2.427	1.522	1.761	2.5419
Contig5180_at	TF173	no	NP_175112.1 e-128 transcription factor, putative; protein id: At1g44900.1 [Arabidopsis thaliana]	BEST BLASTX NR: 10/13/02 NP_175112.1 e-128 transcription factor, putative; protein id: At1g44900.1 [Arabidopsis thaliana]	minichromosomal maintenance factor [Triticum aestivum]	0	DNA replication licensing factor, putative	0	protein minichromosomal maintenance factor	0	0	0	RNA.regulation of transcription	35.2	4_2	Contig5180_at: minichromosomal maintenance factor	3.8341	4.1721	4.3709	-0.73041	-0.36684	0.41047	2.8944	2.929	2.9912	0.27332	-0.26065	-0.12285	2.24	1.857	0.69	1.396	3.092	2.766	3.172	3.436	1.304	1.16	1.156	0.632	-0.663	-0.438	3.728	4.16	2.2	1.313	-0.759	-1.078	3.2312
Contig9418_at	TF126	no	BAB63755.1 5e-98 (AP003504) nucleoid DNA-binding protein cnd41-like protein [Oryza sativa (japonica cultivar-group)]	BEST BLASTX NR: 11/08/02 BAB63755.1 5e-98 (AP003504) nucleoid DNA-binding protein cnd41-like protein [Oryza sativa (japonica cultivar-group)]	nucleoid DNA-binding protein cnd41-like protein [Oryza sativa (japonica cultivar-group)]	1e-134	aspartyl protease family protein	2e-89	protein Eukaryotic aspartyl protease	1e-135	0	0	RNA.regulation of transcription	35.2	4_2	Contig9418_at: nucleoid DNA-binding protein cnd41-like protein	1.7329	1.9076	2.0982	0.51628	-0.11835	1.3279	1.7549	1.6704	2.2767	-1.0549	-0.33194	-0.70863	3.251	3.547	3.698	3.467	3.767	3.611	1.761	2.148	1.414	1.919	1.624	1.761	3.168	2.894	3.219	2.833	3.359	3.122	3.588	3.563	2.587
Contig11516_at	Kinase149	no	NP_568783.1 3e-64 PP2A regulatory subunit; protein id: At5g53000.1, supported by cDNA: 19116., supported by cDNA: gi_5107032 [Arabidopsis	BEST BLASTX NR: 10/29/02 NP_568783.1 3e-64 PP2A regulatory subunit; protein id: At5g53000.1, supported by cDNA: 19116., supported by cDNA: gi_5107032 [Arabidopsis	PP2A regulatory subunit-like protein [Oryza sativa (japonica cultivar-group)]	1e-95	protein phosphatase 2A-associated 46 kDa protein / PP2A regulatory subunit (TAP46)	5e-72	protein TAP42-like family	8e-97	regulatory subunit-like protein	0	RNA.regulation of transcription	35.2	4_2	Contig11516_at: PP2A regulatory subunit-like protein	1.1281	1.3039	1.6404	0.16741	0.10521	0.18079	1.0253	1.0961	0.85614	0.11844	-0.14581	-0.044417	1.256	1.574	1.149	1.199	1.909	1.951	0.588	1.516	0.397	0.204	0.159	0.36	0.962	1.274	1.503	1.304	1.163	1.233	1.538	1.972	1.0851
Contig14688_at	Kinase86	no	none	BEST BLASTX NR: <none>	putative ARF GTPase-activating domain-containing protein [Oryza sativa (japonica cultivar-group)]	6e-25	ARF GTPase-activating domain-containing protein	1e-19	protein Putative GTP-ase activating protein for Arf	2e-33	putative protein GCN4-complementing protein	1E-58	RNA.regulation of transcription	35.2	4_2	Contig14688_at: ARF GTPase-activating domain-containing protein	2.3849	2.5434	2.1559	0.8413	0.48229	0.35178	1.1906	1.1326	0.77347	0.93342	0.60954	0.98314	0.019	0.703	0.559	0.366	1.065	0.979	-0.301	0.726	0.771	0	0.894	0.373	0.15	-0.913	1.124	1.272	1.284	1.351	1.385	1.954	0.70525
Contig7021_at	TF120	GBM6010	0	BEST BLASTX NR: 10/02/02 NP_566559.1 4e-45 (NM_112555) expressed protein; protein id: At3g16810.1, supported by cDNA: gi_15010673 [Arabidopsis thaliana]	unknown protein [Oryza sativa (japonica cultivar-group)] gb|AAP46231.1| unknown protein [Oryza sativa (japonica cultivar-group)] gb|AAO39852	1e-124	pumilio/Puf RNA-binding domain-containing protein	1e-70	protein hypothetical protein	1e-125	0	0	RNA.regulation of transcription	35.1.12	4_2	Contig7021_at: RNA-binding domain-containing protein	1.3076	1.0522	0.96824	-0.048133	-0.31578	-0.0064223	0.36726	0.3078	0.37027	-0.089899	-0.50344	0.12223	-0.55	-0.737	-0.604	-0.476	0.687	-0.147	0.097	0.476	-0.585	-0.955	0.548	0.167	1.124	1.098	-0.028	-0.112	0.546	0.879	1.595	1.882	0.48543
Contig10288_at	TF117	no	AAM22812.1 e-113 (AF427791) BPM [Hordeum vulgare]	BEST BLASTX NR: 10/27/02 AAM22812.1 e-113 (AF427791) BPM [Hordeum vulgare]	BPM [Hordeum vulgare]	0	pumilio/Puf RNA-binding domain-containing protein	1e-134	protein pumilio/Mpt5 family RNA-binding protein, putative	0	33kDa oxygen evolvingprotein of photosystem II	0	RNA.regulation of transcription	35.1.12	4_2	Contig10288_at: RNA-binding domain-containing protein, BPM	2.8519	3.1004	3.0191	-0.78468	-0.95034	-0.98932	1.3586	1.3751	1.305	-1.7646	-1.7637	-1.9601	-0.673	-0.852	-1.512	-1.297	0.816	0.048	1.757	1.826	0.869	-1.031	0.347	-0.138	0.27	0.731	2.26	2.365	2.805	3.156	2.495	2.811	0.62196
Contig9693_at	TF54	GBS3044	BAB89718.1 e-114 putative ribonucleoprotein [Oryza sativa (japonica cultivar-group)] dbj|BAB90241.1| putative ribonucleoprotein [Oryza sativa (japonica culti	BEST BLASTX NR: 10/13/02 BAB89718.1 e-114 putative ribonucleoprotein [Oryza sativa (japonica cultivar-group)] dbj|BAB90241.1| putative ribonucleoprotein [Oryza sativa (japonica culti	putative ribonucleoprotein [Oryza sativa (japonica cultivar-group)] dbj|BAB90241.1| putative ribonucleoprotein [Oryza sativa (japonica culti	0	RNA-binding protein, putative	1e-143	protein RNA recognition motif. (a.k.a. RRM, RBD, or RNP domain), putative	0	ovarian RNA-binding protein	0	RNA.RNA binding	27.4	4_2	Contig9693_at: RNA-binding protein	1.4463	1.6328	1.4748	-0.81653	-0.84111	-0.85033	-0.14149	-0.21599	-0.2206	-1.2011	-1.692	-1.7478	0.847	0.71	0.057	-0.305	1.056	1.164	2.271	2.31	1.746	1.584	1.189	1.681	-1.159	-1.057	2.062	2.18	0.907	1.186	0.845	1.418	0.66875
Contig7649_at	TF87	no	NP_177563.1 3e-34 (NM_106083) glycine-rich RNA-binding protein; protein id: At1g74230.1 [Arabidopsis thaliana]	BEST BLASTX NR: 11/06/02 NP_177563.1 3e-34 (NM_106083) glycine-rich RNA-binding protein; protein id: At1g74230.1 [Arabidopsis thaliana]	RNA-binding protein, putative [Arabidopsis thaliana] dbj|BAB10366.1| unnamed protein product [Arabidopsis thaliana] gb|AAL31194.1| AT5g61030	6e-60	RNA-binding protein, putative	1e-61	protein RNA-binding protein precursor	2e-88	glycine-rich RNA-binding protein	0	RNA.RNA binding	27.4	4_2	Contig7649_at: RNA-binding protein	2.3147	2.1107	1.959	0.69202	0.51893	0.63464	1.7822	1.7467	2.0949	0.14793	0.7146	0.18985	0.971	0.713	0.74	1.056	1.847	1.558	0.989	1.121	0.753	0.313	1.195	0.803	0.506	0.381	2.361	2.191	2.303	2.063	3.138	2.965	1.5584
HV12N24u_s_at	TF114	no	AAM61071.1 3e-21 (AY084502) putative GAR1 protein [Arabidopsis thaliana]	BEST BLASTX NR: 11/04/02 AAM61071.1 3e-21 (AY084502) putative GAR1 protein [Arabidopsis thaliana]	Gar1 RNA-binding region family protein [Arabidopsis thaliana] gb|AAL36230.1| putative GAR1 protein [Arabidopsis thaliana]	2e-77	Gar1 RNA-binding region family protein	5e-79	protein Similar to gene_id:MRG7.14	2e-86	0	0	RNA.RNA binding	27.4	4_2	HV12N24u_s_at: Gar1 RNA-binding region family protein	4.0604	4.104	4.0235	1.7391	1.2279	1.3699	3.3972	3.3906	3.5041	-0.76797	0.93355	-1.0933	2.388	2.102	1.833	1.695	3.7	3.517	3.781	3.887	1.64	1.116	1.59	1.043	2.663	2.372	4.11	4.17	4.045	3.844	4.602	4.737	3.3408
Contig3041_at	TF47	GBM6024	T03586 5e-36 glycine-rich RNA-binding protein 2 - rice emb|CAA05729.1| OsGRP2 [Oryza sativa (japonica cultivar-group)]	BEST BLASTX NR: 10/13/02 T03586 5e-36 glycine-rich RNA-binding protein 2 - rice emb|CAA05729.1| OsGRP2 [Oryza sativa (japonica cultivar-group)]	putative glycine-rich RNA-binding protein 2 [Oryza sativa (japonica cultivar-group)] emb|CAA05729.1| OsGRP2 [Oryza sativa (japonica cultivar	3e-51	glycine-rich RNA-binding protein (GRP2)	1e-44	protein RNA recognition motif. (a.k.a. RRM, RBD, or RNP domain), putative	2e-52	glycine-rich RNA-binding protein 2/EBNA-2 T01618 EBV	4E-96	RNA.RNA binding	27.4	4_2	Contig3041_at: glycine-rich RNA-binding protein 2	3.2011	3.2851	3.289	1.6325	1.6645	1.6088	2.8317	2.8379	2.6101	2.0135	2.5556	2.1085	2.723	2.207	1.928	2.141	3.497	2.98	2.766	3.227	1.701	1.879	2.218	1.984	3.334	3.316	3.475	3.204	3.263	2.986	3.229	3.379	2.9317
Contig1903_at	Kinase25	GBS3006	T05705 e-132 calreticulin - barley (fragment) gb|AAA32949.1| calreticulin	BEST BLASTX NR: 11/08/02 T05705 e-132 calreticulin - barley (fragment) gb|AAA32949.1| calreticulin	calreticulin - barley (fragment) gb|AAA32948.1| calreticulin	0	calreticulin 1 (CRT1)	0	protein Calreticulin family, putative	0	small Ras-related GTP-binding protein	0	signalling.G-proteins	30.5	4_2	Contig1903_at: calreticulin	1.8233	1.1928	1.2666	0.22882	0.17283	0.5682	0.94885	0.79954	0.93272	1.5721	1.523	0.98514	1.213	1.232	0.706	0.904	2.917	2.379	1.095	1.857	0.112	0.202	0.797	0.388	0.889	1.376	0.864	1.149	0.163	-0.001	0.823	0.973	2.3347
Contig12137_at	Kinase40	no	NP_178414.1 5e-26 putative calmodulin; protein id: At2g03150.1 [Arabidopsis thaliana] pir||T02711 probable calmodulin [imported] - Arabidopsis thaliana	BEST BLASTX NR: 11/06/02 NP_178414.1 5e-26 putative calmodulin; protein id: At2g03150.1 [Arabidopsis thaliana] pir||T02711 probable calmodulin [imported] - Arabidopsis thaliana	putative calmodulin [Arabidopsis thaliana] pir||T02711 probable calmodulin [imported] - Arabidopsis thaliana	8e-30	ATP/GTP-binding protein family	2e-31	protein transposon protein, putative, CACTA, En/Spm sub-class	7e-32	calmodulin -related	2E-92	signalling.G-proteins	30.5	4_2	Contig12137_at: putative calmodulin	0.26382	0.59423	0.61994	-0.26039	0.055303	-0.93295	0.53297	0.65044	-0.70512	-0.2717	-2.2623	-0.38445	0.222	-0.148	-0.162	-0.215	0.496	0.78	0.973	0.914	0.044	0.417	0.348	0.68	-0.409	0.656	0.497	0.431	1.008	0.886	0.979	0.985	0.48598
Contig7701_at	Kinase62	GBS3010	0	BEST BLASTX NR: 10/02/02 BAB61154.1 e-110 putative GTPase [Oryza sativa (japonica cultivar-group)] dbj|BAB61157.1| putative GTPase [Oryza sativa (japonica cultivar-group)]	putative GTPase [Oryza sativa (japonica cultivar-group)]	0	GTP-binding family protein	0	protein expressed protein	0	putative GTPase	0	signalling.G-proteins	30.5	4_2	Contig7701_at: putative GTPase	1.1283	1.2835	1.3787	0.28729	0.028597	0.17182	0.74542	0.87931	0.83957	-0.73271	-0.52912	0.045742	0.377	0.354	-0.252	-0.204	1.534	0.97	0.349	0.814	0.088	0.214	-0.175	-0.107	1.474	1.683	1.28	1.133	1.523	1.601	2.236	2.782	0.95648
Contig9215_at	Kinase171	no	AAK64153.1 e-111 (AY039976) putative chaperonin gamma chain [Arabidopsis thaliana]	BEST BLASTX NR: 10/13/02 AAK64153.1 e-111 (AY039976) putative chaperonin gamma chain [Arabidopsis thaliana]	chaperonin, putative [Arabidopsis thaliana] gb|AAO22566.1| putative chaperonin gamma chain [Arabidopsis thaliana]	1e-163	chaperonin, putative	1e-165	protein chaperonin gamma chain, putative	1e-177	similar to chaperonin containing TCP-1 complex gamma chain	1E-163	signalling.unknown	29.6	4_2	Contig9215_at: chaperonin containing TCP-1 complex gamma chain	2.8439	3.1827	2.9654	0.87239	1.2087	0.88228	2.2387	2.4801	2.0869	0.76736	0.4004	0.60045	2.595	2.502	2.147	2.182	3.427	3.393	2.825	3.185	2.716	2.3	3.278	3.108	1.917	2.421	3.3	3.636	3.288	3.178	3.434	3.401	2.6008
Contig9773_at	Kinase165	GBS3027	NP_181176.1 1e-88 putative protein kinase; protein id: At2g36350.1 [Arabidopsis thaliana]	BEST BLASTX NR: 11/08/02 NP_181176.1 1e-88 putative protein kinase; protein id: At2g36350.1 [Arabidopsis thaliana]	protein kinase, putative [Arabidopsis thaliana] pir||F84779 probable protein kinase [imported] - Arabidopsis thaliana gb|AAD21431.1| putativ	1e-163	protein kinase, putative	1e-165	protein protein kinase KIPK	1e-180	protein kinase (KIPK)	0	protein.postranslational modification	29.4	4_2	Contig9773_at: protein kinase	2.2164	2.4553	2.4236	1.1783	1.115	1.4992	1.8741	2.0436	2.2283	-0.092983	0.18464	0.12393	1.212	1.02	0.702	0.741	1.142	0.791	0.087	0.565	-1.188	-0.097	-0.836	-1.302	0.65	1.498	1.769	1.497	1.849	2.139	2.09	2.592	1.3258
Contig15997_at	Kinase45	no	BAB92912.1 e-126 putative calcium-dependent protein kinase [Oryza sativa (japonica cultivar-group)]	BEST BLASTX NR: 11/06/02 BAB92912.1 e-126 putative calcium-dependent protein kinase [Oryza sativa (japonica cultivar-group)]	putative calcium-dependent protein kinase [Oryza sativa (japonica cultivar-group)] dbj|BAB92912.1| putative calcium dependent protein kinase	0	calcium-dependent protein kinase, putative / CDPK, putative	0	protein Protein kinase domain, putative	0	calcium-dependent protein kinase, putative / CDPK, putative, similar to calcium-dependent protein kinase (Arabidopsis thaliana) gi:836942:gb:AAA67655; contains protein kinase domain, Pfam:PF00069; contains EF hand domain (calcium-binding EF-hand), Pfam:PF	6E-48	protein.postranslational modification	29.4	4_2	Contig15997_at: putative calcium-dependent protein kinase	2.5303	2.7723	2.7242	1.0512	0.94801	0.9392	1.801	1.8264	1.727	0.56211	-0.1918	0.47273	1.25	1.223	1.162	1.331	1.447	1.628	0.369	0.71	0.698	1.294	0.964	1.182	0.242	0.577	1.753	2.107	1.563	1.694	1.441	1.381	1.7421
Contig17776_at	Kinase176	no	CAD41006.1 e-100 (AL606632) OSJNBa0042L16.4 [Oryza sativa (japonica cultivar-group)]	BEST BLASTX NR: 10/25/02 CAD41006.1 e-100 (AL606632) OSJNBa0042L16.4 [Oryza sativa (japonica cultivar-group)]	OSJNBa0042L16.4 [Oryza sativa (japonica cultivar-group)] emb|CAD41008.2| OSJNBa0042L16.14 [Oryza sativa (japonica cultivar-group)]	1e-142	protein kinase family protein	1e-138	protein Similar to probable serine/threonine-specific protein kinase (EC 2.7.1.-) T10P11.10 - Ar	1e-166	protein serine/threonine kinase	0	protein.postranslational modification.kinase.receptor like cytoplasmatic kinase V	29.4.1.55	4_2	Contig17776_at: serine/threonine kinase	1.1582	1.0849	1.2963	0.27308	0.18441	0.43545	1.0373	1.1987	1.8895	-0.3262	-0.12344	-0.57438	2.002	2.234	1.892	2.269	2.621	2.218	0.89	1.717	0.25	0.339	-0.691	-0.213	-0.003	-0.156	3.521	3.301	0.872	0.504	0.316	0.055	1.4537
Contig6987_at	TF8	no	BAA78738.1 8e-30 EST AU055776(S20048) corresponds to a region of the predicted gene.~Similar to Arabidopsis thaliana AP2 domain	BEST BLASTX NR: 11/06/02 BAA78738.1 8e-30 EST AU055776(S20048) corresponds to a region of the predicted gene.~Similar to Arabidopsis thaliana AP2 domain	EST AU055776(S20048) corresponds to a region of the predicted gene.~Similar to Arabidopsis thaliana AP2 domain containing protein RAP2.10 mR	6e-60	AP2 domain-containing transcription factor, putative	3e-36	protein AP2 domain, putative	2e-60	NONE	99999	RNA.regulation of transcription.AP2/EREBP, APETALA2/Ethylene-responsive element binding protein family	27.3.03	5_1	Contig6987_at: AP2 domain-containing transcription factor	-0.275	-0.2854	-0.1763	-0.17532	-0.17119	-0.3022	-0.32059	-0.17714	-0.081453	0.53172	0.29706	0.57714	-0.544	-0.008	-0.601	-1.03	-2.647	-1.427	-0.526	-1.197	-1.047	-0.314	-0.687	-0.598	2.631	2.57	-0.448	-0.478	0.445	1.135	2.246	2.374	-0.10196
Contig23093_at	Kinase195	no	AAM92301.1 5e-60 (AC079029) putative shaggy-like kinase [Oryza sativa (japonica cultivar-group)]	BEST BLASTX NR: 11/08/02 AAM92301.1 5e-60 (AC079029) putative shaggy-like kinase [Oryza sativa (japonica cultivar-group)]	putative shaggy-like kinase [Oryza sativa (japonica cultivar-group)] gb|AAP54673.1| putative shaggy-like kinase [Oryza sativa (japonica	9e-60	shaggy-related protein kinase theta / ASK-theta (ASK8)	2e-51	protein putative shaggy-like kinase	6e-61	putative shaggy-like kinase	1E-62	protein.postranslational modification	29.4	5_1	Contig23093_at: shaggy-like kinase	0.46449	0.65745	0.72098	-0.33342	-0.66804	-0.37125	-0.30525	-0.45283	-0.48868	1.892	1.4585	2.1367	-1.289	-0.43	-1.292	-0.362	-0.45	-0.842	-0.459	-0.952	-0.42	0.123	-0.164	0.155	1.804	1.687	1.218	1.512	1.791	2.529	2.857	2.982	-0.42742
Contig7672_at	Kinase4	no	BAB88944.1 e-105 protein phosphatase 2C [Mesembryanthemum crystallinum]	BEST BLASTX NR: 11/04/02 BAB88944.1 e-105 protein phosphatase 2C [Mesembryanthemum crystallinum]	protein phosphatase 2C [Mesembryanthemum crystallinum]	1e-130	protein phosphatase 2C, putative / PP2C, putative	1e-124	protein protein phosphatase 2C	1e-137	protein phosphatase 2C	0	protein.postranslational modification	29.4	5_1	Contig7672_at: protein phosphatase 2C	-0.68829	-0.77488	-0.58735	-0.26799	0.039562	0.55596	-0.28506	0.012268	0.27308	5.08	4.7661	5.1412	-3.856	-3.703	-3.771	-3.733	-3.776	-3.803	-3.336	-3.647	1.794	0.919	2.99	3.004	4.988	5.467	-3.433	-3.509	3.064	3.088	5.913	5.982	-0.47067
Contig13376_at	Kinase191	no	AAM08826.1 5e-66 Putative protein phosphatase 2C [Oryza sativa (japonica cultivar-group)]	BEST BLASTX NR: 10/13/02 AAM08826.1 5e-66 Putative protein phosphatase 2C [Oryza sativa (japonica cultivar-group)]	putative protein phosphatase 2C [Oryza sativa (japonica cultivar-group)] gb|AAP53374.1| putative protein phosphatase 2C [Oryza sativa (japon	1e-121	protein phosphatase 2C-related / PP2C-related	4e-69	protein expressed protein	1e-152	protein phosphatase 2C-related / PP2C-related, YHR077c (NMD2,IFS1) protein -Saccharomyces cerevisiae,PID:g555939	4E-38	protein.postranslational modification	29.4	5_1	Contig13376_at: putative protein phosphatase 2C	0.11983	0.11084	0.020252	1.4148	1.5682	1.1767	1.8462	1.7645	1.125	2.143	0.96521	1.8604	-0.648	-0.266	0.281	-0.251	-1.271	-0.99	-1.48	-1.24	0.16	0.895	0.483	1.355	1.377	1.891	0.544	0.203	0.909	1.512	1.767	2.438	-0.92279
Contig10345_at	Kinase203	no	BAB63697.1 1e-62 (AP003277) putative serine/threonine-specific protein kinase [Oryza sativa (japonica cultivar-group)]	BEST BLASTX NR: 11/08/02 BAB63697.1 1e-62 (AP003277) putative serine/threonine-specific protein kinase [Oryza sativa (japonica cultivar-group)]	putative protein kinase [Oryza sativa (japonica cultivar-group)] gb|AAO18450.1| putative protein kinase [Oryza sativa (japonica cultivar-gro	1e-104	protein kinase (APK1b)	2e-91	protein putative protein kinase	1e-105	NONE	99999	protein.postranslational modification.kinase.receptor like cytoplasmatic kinase VII	29.4.1.57	5_1	Contig10345_at: putative protein kinase	-0.90935	-0.55713	-0.51187	-0.68921	-0.33924	-0.51164	-0.41056	-0.26921	-0.835	-0.42417	-1.3023	-0.72351	-0.254	-0.197	0.624	0.32	-0.387	-0.288	-1.769	-1.072	-0.886	-0.272	-0.41	0	0.649	0.822	-0.136	0.133	0.378	0.747	0.703	0.428	-0.48645
Contig8266_at	TF91	no	AAM64276.1 8e-32 (AY086197) bHLH transcription factor, putative [Arabidopsis thaliana]	BEST BLASTX NR: 11/08/02 AAM64276.1 8e-32 (AY086197) bHLH transcription factor, putative [Arabidopsis thaliana]	helix-loop-helix-like protein [Oryza sativa (japonica cultivar-group)]	1e-45	basic helix-loop-helix (bHLH) family protein	3e-46	protein bHLH transcription factor, putative	1e-104	0	0	RNA.regulation of transcription.bHLH,Basic Helix-Loop-Helix family	27.3.06	5_2	Contig8266_athelix-loop-helix-like protein [Oryza sativa (japonica cultivar-group)]	0.19618	-0.5713	-0.7291	1.164	0.89374	1.092	1.611	1.5541	1.5117	2.1846	2.5354	2.2956	1.582	2.476	3.545	3.518	0.895	0.594	1.197	1.319	1.382	1.782	0.707	0.857	3.629	2.882	-0.556	-0.469	1.127	1.14	2.336	2.328	0.9716
Contig10112_at	TF94	no	AAM08542.1 4e-34 (AC079935) Putative homeodomain leucine zipper protein [Oryza sativa] [Oryza sativa (japonica cultivar-group)]	BEST BLASTX NR: 10/29/02 AAM08542.1 4e-34 (AC079935) Putative homeodomain leucine zipper protein [Oryza sativa] [Oryza sativa (japonica cultivar-group)]	Unknown protein [Oryza sativa (japonica cultivar-group)] gb|AAN64145.1| Unknown protein [Oryza sativa (japonica cultivar-group)]	1e-84	homeobox-leucine zipper protein 5 (HB-5) / HD-ZIP transcription factor 5	2e-33	protein Homeobox domain, putative	3e-90	NONE	99999	RNA.regulation of transcription.HB,Homeobox transcription factor family	27.3.22	5_2	Contig10112_atUnknown protein [Oryza sativa (japonica cultivar-group)] gb|AAN64145.1| Unknown protein [Oryza sativa (japonica cultivar-group)]	-1.1537	-1.7609	-1.8386	-0.035758	0.3366	0.2068	-0.97069	-1.1889	-1.0252	-1.3333	-1.3106	-1.9939	0.443	0.734	0.733	0.746	-2.081	-2.058	-1.384	-1.712	-2.284	-1.445	-3.48	-1.892	0.203	0.263	-1.832	-1.25	-0.945	-1.317	-0.544	-0.956	-0.65525
Contig4275_at	Kinase29	no	AAL25647.1 4e-71 calcineurin-like protein [Eucalyptus grandis] gb|AAL25650.1|AF197334_1 calcineurin-like protein [Eucalyptus camaldulensis]	BEST BLASTX NR: 10/29/02 AAL25647.1 4e-71 calcineurin-like protein [Eucalyptus grandis] gb|AAL25650.1|AF197334_1 calcineurin-like protein [Eucalyptus camaldulensis]	calcineurin-like protein [Eucalyptus grandis] gb|AAL25650.1| calcineurin-like protein [Eucalyptus camaldulensis]	1e-70	calcium-binding EF hand family protein	2e-69	protein calcineurin-like protein	3e-84	calcineurin-like protein	1E-73	signalling.calcium	30.3	5_2	Contig4275_atcalcineurin-like protein [Eucalyptus grandis] gb|AAL25650.1| calcineurin-like protein [Eucalyptus camaldulensis]	-0.87407	-1.1179	-0.81123	-0.65893	-0.81904	-1.1133	-0.017697	-0.03106	-0.062021	1.5755	0.76763	1.6084	1.527	1.79	1.647	1.483	1.126	0.524	0.028	0.088	1.038	0.764	1.272	0.912	2.337	1.912	-0.311	0.097	0.588	0.529	1.501	1.484	0.25245
Contig8829_at	Kinase26	no	BAB86193.1 2e-58 B1147A04.10 [Oryza sativa (japonica cultivar-group)]	BEST BLASTX NR: 11/04/02 BAB86193.1 2e-58 B1147A04.10 [Oryza sativa (japonica cultivar-group)]	B1147A04.10 [Oryza sativa (japonica cultivar-group)]	9e-61	polcalcin, putative / calcium-binding pollen allergen, putative	3e-37	protein EF hand, putative	2e-68	putative calmodulin	1E-160	signalling.calcium	20.2.99	5_2	Contig8829_atB1147A04.10 [Oryza sativa (japonica cultivar-group)]	-0.98069	-1.8345	-2.1406	2.7828	2.5062	3.3532	2.0657	2.1925	2.2561	4.6892	4.4851	4.5126	3.47	1.878	4.14	3.419	1.34	0.356	1.674	1.605	1.581	1.323	2.861	3.614	3.438	4.131	0.311	-2.687	1.71	-0.884	0.719	0.06	1.3319
Contig5531_at	Kinase51	GBS3008	S56638 e-127 mitogen-activated protein kinase 1 homolog (clone Aspk9) - oat emb|CAA56314.1| (X79993) MAP KINASE [Avena sativa]	BEST BLASTX NR: 11/08/02 S56638 e-127 mitogen-activated protein kinase 1 homolog (clone Aspk9) - oat emb|CAA56314.1| (X79993) MAP KINASE [Avena sativa]	mitogen-activated protein kinase 1 homolog (clone Aspk9) - oat emb|CAA56314.1| MAP KINASE [Avena sativa]	0	mitogen-activated protein kinase, putative / MAPK, putative (MPK3)	1e-165	protein Protein kinase domain, putative	0	mitogen-activated protein kinase 1 homolog (clone Aspk9)	0	signalling.MAP kinases	30.6	5_2	Contig5531_atmitogen-activated protein kinase 1 homolog (clone Aspk9) - oat emb|CAA56314.1| MAP KINASE [Avena sativa]	0.22155	-0.59745	-0.75546	0.56278	0.43643	0.5145	-0.13433	-0.38607	-0.5369	1.2152	-0.45803	0.90169	2.535	2.042	3.797	3.416	0.895	0.744	1.726	1.349	1.898	2.018	1.553	1.524	3.216	3.123	-0.229	-0.809	1.577	1.547	2.083	2.228	0.27993
Contig7980_at	Kinase22	no	NP_564996.1 1e-42 Ca2+-binding EF-hand common family protein, putative; protein id: At1g70680.1, supported by cDNA: 9200. [Arabidopsis	BEST BLASTX NR: 11/07/02 NP_564996.1 1e-42 Ca2+-binding EF-hand common family protein, putative; protein id: At1g70680.1, supported by cDNA: 9200. [Arabidopsis	putative ABA-induced protein [Cynodon dactylon]	2e-82	caleosin-related family protein	3e-59	protein ABA-induced protein, putative	8e-77	Ca2+-binding EF-hand common family protein, putative	0	signalling.unknown	33.99	5_2	Contig7980_atputative ABA-induced protein [Cynodon dactylon]	-1.011	-1.777	-1.428	0.56016	0.59752	0.44137	0.57545	0.40509	-0.36651	0.99086	0.30504	1.059	0.054	1.586	2.294	2.444	-0.541	-0.696	-0.448	-0.254	-0.009	0.02	-0.026	-0.019	1.726	1.769	-0.82	-0.789	-1.092	-1.058	1.825	1.528	-0.45643
Contig7290_at	Kinase54	no	BAA78743.1 3e-98 ESTs C22458(C62866),C22459(C62866) correspond to a region of the predicted gene.~Similar to genomic sequence of	BEST BLASTX NR: 10/27/02 BAA78743.1 3e-98 ESTs C22458(C62866),C22459(C62866) correspond to a region of the predicted gene.~Similar to genomic sequence of	ESTs C22458(C62866),C22459(C62866) correspond to a region of the predicted gene.~Similar to genomic sequence of Arabidopsis thaliana BAC F8A	0	protein kinase, putative	1e-100	protein Protein kinase domain, putative	0	somatic embryogenesis receptor-like kinase	1E-150	signalling.unknown	33.99	5_2	Contig7290_atESTs C22458(C62866),C22459(C62866) correspond to a region of the predicted gene.~Similar to genomic sequence of Arabidopsis thaliana BAC F8A	-0.026184	-0.20468	-0.48105	1.0514	1.2261	1.5048	0.98059	1.0865	1.142	2.6775	1.7462	2.61	2.826	1.272	2.741	2.339	1.119	0.49	0.644	1.381	1.055	1.06	1.739	2.041	1.434	2.139	0.019	0.129	2.365	0.95	1.541	1.389	0.59054
Contig5033_at	Kinase85	GBS3015	BAC16466.1 e-121 putative xylulose kinase [Oryza sativa (japonica cultivar-group)] dbj|BAC45216.1| putative xylulose kinase [Oryza sativa (japonica cultivar-	BEST BLASTX NR: 11/08/02 BAC16466.1 e-121 putative xylulose kinase [Oryza sativa (japonica cultivar-group)] dbj|BAC45216.1| putative xylulose kinase [Oryza sativa (japonica cultivar-	putative xylulose kinase [Oryza sativa (japonica cultivar-group)]	0	xylulose kinase, putative	0	protein FGGY family of carbohydrate kinases, N-terminal domain, putative	0	putative xylulose kinase	0	minor CHO metabolism.sugar kinases	3.7	5_2	Contig5033_atputative xylulose kinase [Oryza sativa (japonica cultivar-group)]	-0.062223	-0.087167	-0.088856	0.76408	1.0165	1.0899	1.3456	1.4444	1.1473	0.28684	0.53013	0.49988	1.246	1.683	1.442	1.401	1.344	1.419	0.158	0.741	1.089	0.918	1.293	1.168	-0.981	-0.978	0.461	0.742	-1.045	-0.996	-0.941	-1.258	0.66559
Contig9903_at	Kinase107	no	AAG59669.1 e-114 putative purple acid phosphatase [Oryza sativa]	BEST BLASTX NR: 11/06/02 AAG59669.1 e-114 putative purple acid phosphatase [Oryza sativa]	putative purple acid phosphatase [Oryza sativa] gb|AAG59669.1| putative purple acid phosphatase [Oryza sativa]	0	calcineurin-like phosphoesterase family protein	0	protein putative purple acid phosphatase	0	purple acid phosphatase	0	misc.acid and other phosphatases	26.13	5_2	Contig9903_atputative purple acid phosphatase [Oryza sativa] gb|AAG59669.1| putative purple acid phosphatase [Oryza sativa]	-0.24117	-0.17714	-0.20968	1.1839	1.241	1.1283	1.0632	1.0129	0.87117	2.7387	2.4526	2.5441	1.801	2.094	3.113	2.607	0.079	-0.29	-1.74	-0.851	1.775	1.586	2.075	1.835	2.839	2.84	-0.858	-0.616	0.165	0.605	2.229	2.046	1.4466
Contig10323_at	TF138	no	CAB61839.1 5e-56 (AJ242803) putative serine/threonine phosphatase type 2c [Sporobolus stapfianus]	BEST BLASTX NR: 10/26/02 CAB61839.1 5e-56 (AJ242803) putative serine/threonine phosphatase type 2c [Sporobolus stapfianus]	putative serine/threonine phosphatase type 2c [Sporobolus stapfianus]	5e-83	protein phosphatase 2C, putative / PP2C, putative	7e-67	protein serine/threonine phosphatase type 2c, putative	4e-84	0.2_HMGI_Y T01851	1E-147	protein.postranslational modification	29.4	5_2	Contig10323_atputative serine/threonine phosphatase type 2c [Sporobolus stapfianus]	-0.86832	-1.2023	-1.2183	1.1235	1.1221	1.768	0.3752	0.35286	0.88279	1.7101	1.9015	1.7483	1.559	0.957	2.364	2.003	-0.2	-0.221	0.392	-0.037	0.051	-0.13	-0.602	0.001	2.22	2.049	-1.694	-2.21	0.319	-0.58	1.078	0.494	0.3659
Contig7617_at	Kinase159	GBS3025	NP_171993.1 1e-66 (NM_100379) unkown protein; protein id: At1g05000.1 [Arabidopsis thaliana]	BEST BLASTX NR: 10/13/02 NP_171993.1 1e-66 (NM_100379) unkown protein; protein id: At1g05000.1 [Arabidopsis thaliana]	tyrosine specific protein phosphatase family protein [Arabidopsis thaliana]	3e-67	tyrosine specific protein phosphatase family protein	7e-69	protein Putative tyrosine phosphatase family	1e-107	YkoW protein	0	protein.postranslational modification	29.4	5_2	Contig7617_attyrosine specific protein phosphatase family protein [Arabidopsis thaliana]	-0.26288	-0.16297	-0.55198	1.1165	0.81318	0.87601	1.3529	1.6253	0.90045	3.81	3.0444	3.9061	0.288	0.312	0.556	0.458	0.037	0.745	1.137	1.113	2.261	1.66	2.369	1.756	0.313	0.644	-0.872	-1.015	-1.02	-0.756	0.685	0.262	0.57323
Contig14702_at	Kinase180	no	BAC10147.1 e-114 putative protein kinase [Oryza sativa (japonica cultivar-group)]	BEST BLASTX NR: 11/06/02 BAC10147.1 e-114 putative protein kinase [Oryza sativa (japonica cultivar-group)]	putative ankyrin-kinase [Oryza sativa (japonica cultivar-group)]	1e-137	protein kinase family protein / ankyrin repeat family protein	1e-124	protein Protein kinase domain, putative	1e-138	protein kinase family protein / ankyrin repeat family protein, contains Pfam profiles: PF00069 protein kinase domain, PF00023 ankyrin repeat	1E-61	protein.postranslational modification	29.4	5_2	Contig14702_atputative ankyrin-kinase [Oryza sativa (japonica cultivar-group)]	0.56191	-0.093209	0.13104	1.1033	1.2295	1.156	0.56084	0.51579	-0.0979	3.6722	3.0541	3.9381	1.568	0.53	2.042	1.696	0.261	-0.19	0.525	0.631	1.554	0.838	1.758	1.875	0.661	1.648	0.481	0.328	1.22	-0.026	-1.093	-0.501	0.37568
Contig11552_at	TF10	no	CAC39080.1 2e-42 (AJ307662) putative AP2 domain containing protein [Oryza sativa]	BEST BLASTX NR: 10/29/02 CAC39080.1 2e-42 (AJ307662) putative AP2 domain containing protein [Oryza sativa]	putative AP2 domain containing protein [Oryza sativa] gb|AAQ24204.1| AP2 domain-containing protein Rap211 [Oryza sativa] dbj|BAD25756.1| put	1e-84	AP2 domain-containing transcription factor TINY, putative	2e-45	protein AP2 domain-containing protein Rap211	8e-86	AP2 domain-containing protein Rap211	1E-163	RNA.regulation of transcription.AP2/EREBP, APETALA2/Ethylene-responsive element binding protein family	27.3.03	5_3	Contig11552_atputative AP2 domain containing protein [Oryza sativa] gb|AAQ24204.1| AP2 domain-containing protein Rap211 [Oryza sativa] dbj|BAD25756.1| put	0.69869	0.8904	0.89897	0.73344	0.69735	1.4559	1.9085	1.6088	2.6888	-0.83978	-1.1039	-1.2141	2.603	3.127	3.515	3.675	0.596	0.786	-0.022	0.194	0.923	1.088	0.125	0.024	-0.652	-0.739	1.793	1.307	1.763	0.704	-0.581	-0.035	1.6964
Contig12706_at	TF90	no	BAA33201.1 5e-35 (AB001883) zinc finger protein [Oryza sativa (japonica cultivar-group)]	BEST BLASTX NR: 10/29/02 BAA33201.1 5e-35 (AB001883) zinc finger protein [Oryza sativa (japonica cultivar-group)]	zinc finger protein [Oryza sativa (japonica cultivar-group)] emb|CAE01671.2| OSJNBb0091E11.3 [Oryza sativa (japonica cultivar-group)] emb|CA	1e-77	zinc finger (B-box type) family protein / salt-tolerance protein (STO)	2e-38	protein salt tolerance-like protein. [mouse-ear cress]	1e-59	zinc finger protein	0	RNA.regulation of transcription.C2C2(Zn) CO-like, Constans-like zinc finger family	27.3.07	5_3	Contig12706_atzinc finger protein [Oryza sativa (japonica cultivar-group)] emb|CAE01671.2| OSJNBb0091E11.3 [Oryza sativa (japonica cultivar-group)] emb|CA	0.73229	0.83177	0.78103	4.1841	4.5086	4.1246	2.3751	2.5354	2.723	1.981	2.2793	2.0022	2.934	3.03	4.132	3.886	0.613	0.233	-0.139	0.509	1.263	0.978	1.481	1.276	1.89	1.36	-0.421	0.017	0.134	0.271	1.529	1.413	1.3355
Contig9924_at	TF19	no	AAL84311.1 4e-76 putative DNA-binding protein [Oryza sativa (japonica cultivar-group)]	BEST BLASTX NR: 11/08/02 AAL84311.1 4e-76 putative DNA-binding protein [Oryza sativa (japonica cultivar-group)]	putative DNA-binding protein [Oryza sativa (japonica cultivar-group)]	1e-144	homeobox-leucine zipper protein 13 (HB-13) / HD-ZIP transcription factor 13	2e-71	protein Homeobox domain, putative	1e-142	putative DNA-binding protein	0	RNA.regulation of transcription.HB,Homeobox transcription factor family	27.3.22	5_3	Contig9924_atputative DNA-binding protein [Oryza sativa (japonica cultivar-group)]	0.71866	0.5385	0.6946	-0.65159	-0.56077	-0.22721	1.0124	1.2507	1.6823	-1.6086	-1.3317	-1.3861	2.07	2.873	2.265	2.78	0.207	0.895	-0.728	0.33	-1.454	-2.447	-1.797	-1.579	-0.773	-1.235	0.65	0.74	-0.156	-0.977	-1.226	-1.176	1.7119
Contig9620_at	TF129	GBS3053	NP_568572.1 7e-32 Expressed protein; protein id: At5g39785.1, supported by cDNA: 118847. [Arabidopsis thaliana]	BEST BLASTX NR: 10/04/02 NP_568572.1 7e-32 Expressed protein; protein id: At5g39785.1, supported by cDNA: 118847. [Arabidopsis thaliana]	expressed protein [Arabidopsis thaliana] dbj|BAB11383.1| unnamed protein product [Arabidopsis thaliana]	3e-40	expressed protein	6e-42	protein expressed protein	2e-85	0	0	RNA.regulation of transcription.MYB domain transcription factor family	27.3.25	5_3	Contig9620_atexpressed protein [Arabidopsis thaliana] dbj|BAB11383.1| unnamed protein product [Arabidopsis thaliana]	-1.1688	-1.5108	-1.3598	3.1519	3.0009	2.7544	0.32391	0.30721	-0.38868	2.1452	1.6836	2.1036	1.131	0.939	2.977	2.371	-0.205	-0.121	-0.027	0.212	0.863	1.378	0.423	0.721	-2.046	-1.314	-2.106	-1.88	-1.362	-1.32	-0.999	-0.889	0.15283
Contig8519_at	TF30	no	AAK39576.1 4e-50 (AC025296) putative transcription factor [Oryza sativa]	BEST BLASTX NR: 11/08/02 AAK39576.1 4e-50 (AC025296) putative transcription factor [Oryza sativa]	putative transcription factor [Oryza sativa (japonica cultivar-group)] gb|AAP54624.1| putative transcription factor [Oryza sativa (japonica	1e-118	trihelix DNA-binding protein, putative	1e-50	protein putative transcription factor	1e-119	unnamed protein product	0	RNA.regulation of transcription.Trihelix, Triple-Helix transcription factor family	27.3.30	5_3	Contig8519_atputative transcription factor [Oryza sativa (japonica cultivar-group)] gb|AAP54624.1| putative transcription factor [Oryza sativa (japonica	0.11129	0.022804	0.041723	1.0637	1.2835	1.7714	1.4597	1.6726	1.6958	0.81718	1.4845	1.1995	2.54	3.314	3.122	3.463	1.605	2.748	1.183	2.463	0.002	0.764	-0.787	-0.165	-1.437	-1.205	1.014	1.711	0.39	0.471	-0.657	-0.731	2.6273
Contig6585_at	TF80	no	NP_181543.1 7e-18 putative CCCH-type zinc finger protein; protein id: At2g40140.1, supported by cDNA: gi_20260233 [Arabidopsis thaliana]	BEST BLASTX NR: 10/26/02 NP_181543.1 7e-18 putative CCCH-type zinc finger protein; protein id: At2g40140.1, supported by cDNA: gi_20260233 [Arabidopsis thaliana]	zinc finger (CCCH-type) family protein [Arabidopsis thaliana] pir||G84825 probable CCCH-type zinc finger protein [imported] - Arabidopsis th	9e-40	zinc finger (CCCH-type) family protein	2e-41	protein zinc finger transcription factor-like protein	1e-132	0	0	RNA.regulation of transcription.unclassified	27.3.99	5_3	Contig6585_atzinc finger (CCCH-type) family protein [Arabidopsis thaliana] pir||G84825 probable CCCH-type zinc finger protein [imported] - Arabidopsis th	0.76597	0.53879	0.55545	3.2291	2.6171	3.71	2.4797	2.4502	3.0976	2.215	2.775	2.1292	2.767	1.688	3.493	2.957	1.011	0.862	0.969	1.201	1.637	1.817	1.143	1.515	1.084	1.868	1.704	0.65	2.893	0.795	1.638	1.302	1.5003
Contig11806_at	Kinase28	no	CAD41532.1 3e-54 (AL606629) OSJNBb0091E11.1 [Oryza sativa (japonica cultivar-group)]	BEST BLASTX NR: 11/06/02 CAD41532.1 3e-54 (AL606629) OSJNBb0091E11.1 [Oryza sativa (japonica cultivar-group)]	OSJNBb0091E11.1 [Oryza sativa (japonica cultivar-group)] emb|CAE02048.2| OJ990528_30.6 [Oryza sativa (japonica cultivar-group)]	9e-76	calmodulin-like protein (MSS3)	6e-53	protein EF hand, putative	5e-77	putative calmodulin	0	signalling.calcium	30.3	5_3	Contig11806_atOSJNBb0091E11.1 [Oryza sativa (japonica cultivar-group)] emb|CAE02048.2| OJ990528_30.6 [Oryza sativa (japonica cultivar-group)]	0.02122	-0.15598	0.14075	4.0181	3.5541	3.8468	1.5541	1.826	1.6678	3.1023	3.1636	3.2413	-0.047	-1.268	2.778	1.793	-1.268	-1.907	-1.046	-0.845	-2.588	-0.653	-2.881	-2.115	-3.475	-1.699	-0.872	-1.118	0.616	-0.977	-3.237	-2.402	0.40775
Contig9475_at	Kinase44	no	Q9LF79 2e-85 Calcium-transporting ATPase 8, plasma membrane-type (Ca2+-ATPase, isoform 8)	BEST BLASTX NR: 11/08/02 Q9LF79 2e-85 Calcium-transporting ATPase 8, plasma membrane-type (Ca2+-ATPase, isoform 8)	0	0	calcium-transporting ATPase 8, plasma membrane-type / Ca(2+)-ATPase isoform 8 (ACA8)	1e-172	protein calcium-translocating P-type ATPase, PMCA-type	0	NONE	99999	signalling.calcium	30.3	5_3	Contig9475_at0	1.4155	1.3339	1.3625	0.53319	0.3915	0.4688	1.8038	2.0314	0.77829	2.0366	0.97284	1.8901	1.659	2.065	1.608	2.237	1.096	1.129	0.394	0.601	-0.533	-0.598	-0.243	-0.226	0.115	0.125	1.044	1.27	0.884	1.579	0.718	1.312	1.4422
Contig5422_at	Kinase116	no	CAC37639.1 e-101 SERK2 protein [Zea mays]	BEST BLASTX NR: 10/26/02 CAC37639.1 e-101 SERK2 protein [Zea mays]	OSJNBa0036B21.13 [Oryza sativa (japonica cultivar-group)] ref|XP_472733.1| OSJNBa0036B21.13 [Oryza sativa (japonica cultivar-group)]	0	leucine-rich repeat family protein / protein kinase family protein	0	protein somatic embryogenesis receptor-like kinase 1	0	protein kinase, putative similar to receptor protein kinase	1E-174	signalling.receptor kinases.leucine rich repeat II	30.2.2	5_3	Contig5422_atOSJNBa0036B21.13 [Oryza sativa (japonica cultivar-group)] ref|XP_472733.1| OSJNBa0036B21.13 [Oryza sativa (japonica cultivar-group)]	1.4054	1.517	1.3964	0.73737	0.40695	0.39388	0.87553	0.91579	0.92969	0.12875	-0.36553	-0.0044207	1.073	0.97	1.412	1.258	1.498	1.343	0.176	0.362	0.762	0.911	0.574	0.671	0.333	-0.011	1.769	1.776	1.126	1.094	0.857	1.156	0.77325
Contig4809_at	Kinase115	no	none	BEST BLASTX NR: <none>	cold acclimation protein WCOR825 - wheat (fragment) gb|AAB18206.1| cold acclimation protein WCOR825 [Triticum aestivum]	1e-33	dehydrin family protein	2e-23	protein putative dehydrin (having alternative splicing products)	4e-33	receptor-like protein kinase PRK1/protein induced by water stress	1E-179	signalling.receptor kinases.misc	30.2.99	5_3	Contig4809_atcold acclimation protein WCOR825 - wheat (fragment) gb|AAB18206.1| cold acclimation protein WCOR825 [Triticum aestivum]	1.1533	0.63134	0.68532	1.9801	1.9571	1.9422	1.4471	1.367	0.84504	3.7315	3.4352	4.1704	1.673	2.174	2.432	2.785	-0.566	-0.831	-1.023	-0.724	-0.926	-0.619	-1.579	-1.567	-0.774	-1.5	-1.071	-1.073	-1.39	-1.465	-1.516	-1.679	1.2459
Contig9195_at	TF112	no	NP_199231.1 5e-35 putative protein [Arabidopsis thaliana]	BEST BLASTX NR: 11/04/02 NP_199231.1 5e-35 putative protein [Arabidopsis thaliana]	P0007F06.8 [Oryza sativa (japonica cultivar-group)]	1e-101	homeobox transcription factor, putative	3e-69	protein DDT domain, putative	0	NONE	99999	RNA.regulation of transcription	27.3	6_1	Contig9195_atP0007F06.8 [Oryza sativa (japonica cultivar-group)]	1.5272	1.8196	1.6482	0.86667	0.68225	0.12288	0.98981	0.90256	0.24236	1.3776	0.54659	1.481	0.66	0.917	0.984	1.183	1.685	1.648	0.798	1.413	0.534	0.6	0.896	1.512	1.735	1.641	0.879	1.333	0.651	1.018	0.473	0.863	0.98674
Contig14017_at	TF78	GBM6007	none	BEST BLASTX NR: <none>	proteophosphoglycan, membrane-associated [imported] - Leishmania major (fragment) emb|CAB46680.1| proteophosphoglycan [Leishmania major]	2e-08	expressed protein	2e-08	protein Protein kinase domain, putative	7e-07	Dof2 T02690 DNA-binding with One Finger 2; contribute to multiple protein protein interactions; maize,	0	RNA.regulation of transcription	27.3	6_1	Contig14017_atproteophosphoglycan, membrane-associated [imported] - Leishmania major (fragment) emb|CAB46680.1| proteophosphoglycan [Leishmania major]	0.47599	0.43785	0.85407	0.95056	0.84624	1.4938	0.56567	0.60642	0.84272	1.6303	1.9221	1.67	2.137	2.311	2.268	2.435	2.339	2.092	2.867	2.543	4.001	3.574	4.288	3.885	1.372	1.388	0.922	1.187	0.452	0.098	0.673	0.496	1.0592
Contig8357_at	TF7	GBS3032	BAA99376.1 9e-33 unnamed protein product [Oryza sativa (japonica cultivar-group)]	BEST BLASTX NR: 11/08/02 BAA99376.1 9e-33 unnamed protein product [Oryza sativa (japonica cultivar-group)]	unknown protein [Oryza sativa (japonica cultivar-group)] gb|AAQ20900.1| AP2 domain-containing protein AP210 [Oryza sativa (japonica cultivar	4e-75	AP2 domain-containing protein RAP2.2 (RAP2.2)	4e-14	protein AP2 domain, putative	2e-76	AP2 domain-containing protein AP210	0	RNA.regulation of transcription.AP2/EREBP, APETALA2/Ethylene-responsive element binding protein family	27.3.03	6_1	Contig8357_atunknown protein [Oryza sativa (japonica cultivar-group)] gb|AAQ20900.1| AP2 domain-containing protein AP210 [Oryza sativa (japonica cultivar	2.7687	2.9745	2.9098	2.7817	2.8519	2.7264	2.7063	2.9353	2.7183	2.0289	3.0423	2.6048	2.721	2.408	1.941	2.383	2.919	2.525	2.713	2.453	3.516	3.398	3.429	3.156	4.03	4.536	3.928	3.74	4.968	4.623	5.743	5.671	2.0234
Contig3867_at	TF6	no	AAF23899.1 3e-87 transcription factor EREBP1 [Oryza sativa]	BEST BLASTX NR: 11/06/02 AAF23899.1 3e-87 transcription factor EREBP1 [Oryza sativa]	transcription factor EREBP1 [Oryza sativa]	1e-136	AP2 domain-containing protein RAP2.2 (RAP2.2)	6e-53	protein AP2 domain, putative	1e-143	transcription factor EREBP1	0	RNA.regulation of transcription.AP2/EREBP, APETALA2/Ethylene-responsive element binding protein family	27.3.03	6_1	Contig3867_attranscription factor EREBP1 [Oryza sativa]	2.6257	2.5761	2.4765	2.5463	2.5498	2.9573	3.0093	3.0205	3.1572	3.2345	3.3258	3.0679	3.41	3.156	3.601	3.63	4.132	3.776	4.28	3.948	4.483	4.33	4.327	4.215	3.588	3.746	3.936	3.619	3.123	2.687	3.022	2.968	3.2979
Contig2255_at	TF4	no	AAM00285.1 4e-67 putative EREBP-type transcription factor [Oryza sativa]	BEST BLASTX NR: 11/06/02 AAM00285.1 4e-67 putative EREBP-type transcription factor [Oryza sativa]	putative EREBP-type transcription factor [Oryza sativa]	2e-85	AP2 domain-containing protein RAP2.12 (RAP2.12)	3e-20	protein EREBP-type transcription factor, putative	1e-86	putative EREBP-type transcription factor	0	RNA.regulation of transcription.AP2/EREBP, APETALA2/Ethylene-responsive element binding protein family	27.3.03	6_1	Contig2255_atputative EREBP-type transcription factor [Oryza sativa]	2.4163	2.3325	2.6927	3.4782	3.7435	4.0322	3.3738	3.4818	3.8199	2.9611	3.0522	2.8047	3.542	3.418	3.767	3.684	3.34	3.584	4.102	3.701	5.08	4.942	5.085	5.166	1.883	3.564	3.476	3.377	3.337	3.439	3.958	3.754	3.5243
Contig6159_at	TF69	GBM6026	NP_180003.1 7e-35 bHLH protein; protein id: At2g24260.1, supported by cDNA: gi_20127071 [Arabidopsis thaliana]	BEST BLASTX NR: 11/08/02 NP_180003.1 7e-35 bHLH protein; protein id: At2g24260.1, supported by cDNA: gi_20127071 [Arabidopsis thaliana]	bHLH transcription factor PTF1 [Oryza sativa]	0	basic helix-loop-helix (bHLH) family protein	6e-44	protein bHLH transcription factor PTF1	0	bHLH transcription factor PTF1	0	RNA.regulation of transcription.bHLH,Basic Helix-Loop-Helix family	27.3.06	6_1	Contig6159_atbHLH transcription factor PTF1 [Oryza sativa]	0.7931	0.98085	0.49607	1.1713	1.0643	1.0711	1.0612	0.93446	0.65208	0.27049	0.030805	0.19258	1.748	1.297	2.515	2.269	1.63	1.436	2.796	2.517	3.693	3.319	3.74	3.719	2.046	2.602	0.64	0.685	1.554	0.978	0.569	0.832	1.1094
Contig10705_at	TF96	no	BAB85251.1 2e-35 (AP003247) putative promoter-binding factor-like protein [Oryza sativa (japonica cultivar-group)]	BEST BLASTX NR: 10/27/02 BAB85251.1 2e-35 (AP003247) putative promoter-binding factor-like protein [Oryza sativa (japonica cultivar-group)]	ABA-responsive element-binding protein 3 (AREB3) [Arabidopsis thaliana] pir||T51273 promoter-binding factor-like protein - Arabidopsis thali	1e-53	ABA-responsive element-binding protein 3 (AREB3)	2e-55	protein bZIP transcription factor, putative	1e-69	putative bZIP transcription factor	0	RNA.regulation of transcription.bZIP transcription factor family	27.3.35	6_1	Contig10705_atABA-responsive element-binding protein 3 (AREB3) [Arabidopsis thaliana] pir||T51273 promoter-binding factor-like protein - Arabidopsis thali	-0.359	0.037864	-0.0030884	-0.15827	0.4184	0.28659	-0.031319	0.21077	0.36659	-0.2123	0.22998	0.16913	0.543	0.865	0.847	1.129	0.643	0.862	0.905	0.654	1.909	1.82	2.104	2.508	0.417	0.539	1.266	1.172	0.405	0.559	0.605	0.455	0.026109
Contig15335_s_at	TF40	no	CAB85632.1 3e-22 putative ripening-related bZIP protein [Vitis vinifera]	BEST BLASTX NR: 10/27/02 CAB85632.1 3e-22 putative ripening-related bZIP protein [Vitis vinifera]	bZIP transcription factor ABI5 [Hordeum vulgare subsp. vulgare]	1e-49	ABA-responsive element-binding protein 2 (AREB2)	1e-31	protein bZIP transcription factor ABI5	7e-42	bZIP transcription factor ABI5/1.1_bZIP T02673 G1.1_bZIP4	0	RNA.regulation of transcription.bZIP transcription factor family	27.3.35	6_1	Contig15335_s_atbZIP transcription factor ABI5 [Hordeum vulgare subsp. vulgare]	1.2509	1.287	1.2282	0.75387	0.99589	0.4327	1.4166	1.2286	1.083	2.1973	1.3271	2.0157	0.727	0.9	1.1	1.023	0.699	0.476	1.671	0.929	2.838	2.564	2.745	3.089	1.821	2.614	0.158	1.061	0.542	0.503	1.553	1.47	0.72148
Contig7297_at	Kinase39	no	NP_194590.2 9e-49 (NM_119003) putative protein; protein id: At4g28610.1, supported by cDNA: gi_19698886 [Arabidopsis thaliana]	BEST BLASTX NR: 10/27/02 NP_194590.2 9e-49 (NM_119003) putative protein; protein id: At4g28610.1, supported by cDNA: gi_19698886 [Arabidopsis thaliana]	putative CDPK substrate protein 1 [Oryza sativa (japonica cultivar-group)]	9e-76	myb family transcription factor, putative / phosphate starvation response regulator, putative (PHR1)	2e-60	protein myb-like DNA-binding domain, SHAQKYF class, putative	1e-143	putative CDPK substrate protein 1	0	RNA.regulation of transcription.MYB domain transcription factor family	27.3.25	6_1	Contig7297_atputative CDPK substrate protein 1 [Oryza sativa (japonica cultivar-group)]	1.2209	1.5843	1.4852	1.2593	1.3065	1.2789	1.7796	1.6622	1.4059	2.5584	2.1726	2.5119	1.296	1.323	1.231	1.45	2.127	2.252	2.518	2.172	2.869	2.908	2.983	2.945	2.337	2.331	1.892	2.326	2.126	2.151	1.915	1.636	1.7123
Contig4013_at	TF15	no	CAB96421.1 e-105 (AJ244017) SSRP1 protein [Zea mays]	BEST BLASTX NR: 10/28/02 CAB96421.1 e-105 (AJ244017) SSRP1 protein [Zea mays]	early drought induced protein [Oryza sativa (indica cultivar-group)]	0	structure-specific recognition protein 1 / high mobility group protein / HMG protein	0	protein Structure-specific recognition protein, putative	0	unnamed protein product	0	RNA.regulation of transcription.Nucleosome/chromatin assembly factor group	27.3.62	6_1	Contig4013_atearly drought induced protein [Oryza sativa (indica cultivar-group)]	3.422	3.5307	3.635	2.0888	2.0418	1.8731	3.0177	2.9592	2.4457	3.2216	2.8856	3.3365	2.651	3.169	2.945	3.292	3.446	3.412	2.904	3.484	3.308	3.592	3.639	3.932	4.513	4.759	3.498	3.493	2.665	3.088	4.422	4.695	2.9721
Contig5191_at	Kinase34	no	BAA85396.1 e-113 ESTs C22369(C12239),C22370(C12239), AU057852(S21844),AU057853(S21844) correspond to a region	BEST BLASTX NR: 10/27/02 BAA85396.1 e-113 ESTs C22369(C12239),C22370(C12239), AU057852(S21844),AU057853(S21844) correspond to a region	ESTs C22369(C12239),C22370(C12239), AU057852(S21844),AU057853(S21844) correspond to a region of the predicted gene.~similar to calcium depen	1e-175	calcium-dependent protein kinase, putative / CDPK, putative	1e-151	protein Protein kinase domain, putative	1e-175	calcium dependent protein kinase	0	signalling.calcium	30.3	6_1	Contig5191_atESTs C22369(C12239),C22370(C12239), AU057852(S21844),AU057853(S21844) correspond to a region of the predicted gene.~similar to calcium depen	0.25868	0.55596	0.80326	1.2045	1.5879	1.5441	1.4411	1.5328	1.4819	1.5037	1.5458	1.5463	0.903	1.463	1.492	1.436	0.941	0.965	4.387	3.846	5.592	5.724	6.136	6.459	3.373	5.09	1.495	1.381	0.851	0.403	0.401	0.366	0.81499
Contig3644_s_at	Kinase82	GBS3013	T01320 8e-35 NOI protein, nitrate-induced - maize gb|AAB86937.1| nitrate-induced NOI protein [Zea mays]	BEST BLASTX NR: 11/04/02 T01320 8e-35 NOI protein, nitrate-induced - maize gb|AAB86937.1| nitrate-induced NOI protein [Zea mays]	NOI protein, nitrate-induced - maize gb|AAC03022.1| nitrate-induced NOI protein [Zea mays] gb|AAB86937.1| nitrate-induced NOI protein [Zea m	7e-36	nitrate-responsive NOI protein, putative	7e-18	protein NOI protein, nitrate-induced - maize	1e-38	nitrate-induced NOI protein	0	signalling.in sugar and nutrient physiology	30.1	6_1	Contig3644_s_atNOI protein, nitrate-induced - maize gb|AAC03022.1| nitrate-induced NOI protein [Zea mays] gb|AAB86937.1| nitrate-induced NOI protein [Zea m	2.4502	1.8522	2.0165	4.2733	3.8167	3.8707	3.1216	2.9511	3.2875	3.6547	3.7553	3.5422	2.863	3.419	3.843	3.468	2.419	2.447	4.078	3.819	5.325	5.202	5.677	5.58	3.339	3.489	2.237	2.289	2.581	2.649	3.938	4.062	2.6796
Contig6594_at	Kinase103	no	NP_563930.1 7e-75 ubiquitin, putative; protein id: At1g13640.1, supported by cDNA: gi_16974595 [Arabidopsis thaliana]	BEST BLASTX NR: 10/27/02 NP_563930.1 7e-75 ubiquitin, putative; protein id: At1g13640.1, supported by cDNA: gi_16974595 [Arabidopsis thaliana]	phosphatidylinositol 3- and 4-kinase family protein [Arabidopsis thaliana] gb|AAL06989.1| At2g03890/T18C20.9 [Arabidopsis thaliana]	0	phosphatidylinositol 3- and 4-kinase family protein	0	protein At2g03890/T18C20.9	0	phosphatidylinositol 3- and 4-kinase family	0	signalling.phosphinositides	30.4	6_1	Contig6594_atphosphatidylinositol 3- and 4-kinase family protein [Arabidopsis thaliana] gb|AAL06989.1| At2g03890/T18C20.9 [Arabidopsis thaliana]	2.3663	2.5619	2.4224	1.8787	1.9085	2.1422	2.2042	2.1373	2.3975	1.5174	1.8659	1.5437	2.746	2.705	3.288	3.371	2.786	2.573	4.493	4.07	5.318	5.289	5.726	6.185	4.794	5.57	2.737	2.247	2.016	2.083	2.798	2.469	2.3899
Contig9074_at	Kinase179	no	BAB84698.1 6e-49 (AB079669) protein phosphatase 2C [Arabidopsis thaliana]	BEST BLASTX NR: 11/06/02 BAB84698.1 6e-49 (AB079669) protein phosphatase 2C [Arabidopsis thaliana]	protein phosphatase-2C; PP2C [Mesembryanthemum crystallinum]	2e-87	protein phosphatase 2C, putative / PP2C, putative	4e-86	protein Protein phosphatase 2C, putative	1e-155	protein phosphatase 2C (PP2C), putative	0	protein.postranslational modification	29.4	6_1	Contig9074_atprotein phosphatase-2C; PP2C [Mesembryanthemum crystallinum]	0.10176	0.25411	0.21323	1.1612	1.1359	1.3673	1.1408	1.2501	1.4963	0.90132	1.1432	0.81486	1.122	1.58	1.366	1.503	-0.096	0.282	2.077	1.697	3.807	3.804	3.228	3.947	-0.608	1.702	-0.273	-0.268	-0.92	-0.577	0.749	0.172	0.8089
Contig7136_at	Kinase150	no	T02951 e-110 probable mitogen activated protein kinase - rice gb|AAC32599.1| (AF080436) mitogen activated protein kinase kinase [Oryza sativa]	BEST BLASTX NR: 11/07/02 T02951 e-110 probable mitogen activated protein kinase - rice gb|AAC32599.1| (AF080436) mitogen activated protein kinase kinase [Oryza sativa]	mitogen activated protein kinase kinase [Oryza sativa (japonica cultivar-group)]	0	protein kinase family protein	0	protein probable mitogen activated protein kinase - rice	0	putative mitogen activated protein kinase kinase	0	protein.postranslational modification	29.4	6_1	Contig7136_atmitogen activated protein kinase kinase [Oryza sativa (japonica cultivar-group)]	1.589	1.4383	1.2626	2.6681	2.4965	2.5051	2.656	2.7387	2.7911	2.9317	2.811	2.9769	1.197	1.264	1.41	1.746	0.454	0.255	1.718	1.372	2.967	2.69	2.69	2.558	2.716	2.824	1.566	1.267	1.846	1.734	3.207	3.514	0.72352
Contig10517_at	Kinase167	no	BAA94987.1 1e-76 (AB026636) protein phosphatase 2C-like protein [Arabidopsis thaliana]	BEST BLASTX NR: 10/27/02 BAA94987.1 1e-76 (AB026636) protein phosphatase 2C-like protein [Arabidopsis thaliana]	putative protein phosphatase 2C [Oryza sativa (japonica cultivar-group)]	1e-161	protein phosphatase 2C family protein / PP2C family protein	1e-121	protein putative protein phosphatase 2C	1e-163	protein phosphatase 2C	0	protein.postranslational modification	29.4	6_1	Contig10517_atputative protein phosphatase 2C [Oryza sativa (japonica cultivar-group)]	1.4764	1.5063	1.5041	1.6401	1.3101	1.4431	1.6773	1.5083	1.4474	3.4719	3.1479	3.2817	1.716	1.688	1.901	1.974	1.918	2.036	2.611	2.367	2.323	2.571	1.895	2.156	1.579	1.956	2.333	1.94	2.405	2.455	2.55	2.505	1.3129
Contig10576_at	Kinase3	no	BAB03409.1 e-120 unnamed protein product [Oryza sativa (japonica cultivar-group)]	BEST BLASTX NR: 11/06/02 BAB03409.1 e-120 unnamed protein product [Oryza sativa (japonica cultivar-group)]	unnamed protein product [Oryza sativa (japonica cultivar-group)]	0	protein kinase, putative	0	protein Protein kinase domain, putative	0	contains a protein kinase domain profile (PDOC00100)	8E-51	protein.postranslational modification	29.4	6_1	Contig10576_atunnamed protein product [Oryza sativa (japonica cultivar-group)]	1.2203	1.2167	1.1941	1.2018	1.0801	1.4683	1.4687	1.4257	1.3274	1.4866	1.4436	1.6356	1.733	1.298	1.994	2.05	2.17	1.74	1.827	1.888	2.837	1.869	3.272	2.821	1.305	1.532	1.448	1.747	1.595	1.366	1.434	1.399	1.523
Contig9623_at	Kinase5	no	AAK20060.1 1e-98 (AC025783) putative protein phosphatase 2C [Oryza sativa (japonica cultivar-group)]	BEST BLASTX NR: 10/29/02 AAK20060.1 1e-98 (AC025783) putative protein phosphatase 2C [Oryza sativa (japonica cultivar-group)]	putative protein phosphatase 2C [Oryza sativa (japonica cultivar-group)] gb|AAP54876.1| putative protein phosphatase 2C [Oryza sativa (japon	1e-178	protein phosphatase 2C family protein / PP2C family protein	1e-159	protein Protein phosphatase 2C, putative	0	putative protein phosphatase 2C	0	protein.postranslational modification	29.4	6_1	Contig9623_atputative protein phosphatase 2C [Oryza sativa (japonica cultivar-group)] gb|AAP54876.1| putative protein phosphatase 2C [Oryza sativa (japon	1.877	2.5399	2.6458	1.9721	2.4986	2.9485	3.0731	3.3722	3.1967	2.1476	2.4572	2.5252	1.758	2.14	1.336	1.922	1.097	0.877	0.862	1.371	2.509	3.128	2.492	2.501	0.465	1.492	1.684	1.459	1.837	2.056	1.63	1.742	2.4293
Contig6838_at	Kinase1	no	0	BEST BLASTX NR: 10/02/02 NP_567945.1 e-120 protein kinase - like protein; protein id: At4g33950.1, supported by cDNA: gi_15451087, supported by cDNA: gi_20148418	putative serine-threonine protein kinase [Oryza sativa (japonica cultivar-group)] ref|XP_469888.1| putative serine-threonine protein kinase	0	serine/threonine protein kinase, putative	1e-174	protein putative serine-threonine protein kinase	0	putative serine-threonine protein kinase	0	protein.postranslational modification	29.4	6_1	Contig6838_atputative serine-threonine protein kinase [Oryza sativa (japonica cultivar-group)] ref|XP_469888.1| putative serine-threonine protein kinase	3.4853	3.6983	3.6186	3.4774	3.4791	3.3475	3.3916	3.3746	3.2906	3.7891	3.811	3.7981	2.814	2.776	2.685	2.857	2.492	2.259	3.443	3.134	4.456	4.035	5.161	4.918	4.432	4.321	3.1	2.955	3.084	3.048	4.515	4.524	2.7367
Contig6241_at	Kinase83	no	CAA07813.1 e-100 (AJ007990) SnRK1-type protein kinase [Hordeum vulgare subsp. vulgare]	BEST BLASTX NR: 11/06/02 CAA07813.1 e-100 (AJ007990) SnRK1-type protein kinase [Hordeum vulgare subsp. vulgare]	SNF1-related protein kinase; SnrK1 [Zea mays]	1e-107	Snf1-related protein kinase (KIN10) (SKIN10)	1e-72	protein Protein kinase domain, putative	1e-106	serine/threonine-specific protein kinase (EC 2.7.1.-) BKIN12 (version 2)	0	protein.postranslational modification	29.4	6_1	Contig6241_atSNF1-related protein kinase; SnrK1 [Zea mays]	1.9008	2.1242	2.015	2.1548	2.1989	2.0762	3.48	3.5253	3.0637	3.3492	2.6841	3.3483	3.208	3.381	2.617	3.063	2.407	2.491	2.782	2.264	5.259	4.952	5.74	5.847	3.759	4.486	2.465	2.48	2.974	3.385	4.719	4.622	2.9384
Contig6636_at	TF3	GBS3030	BAB03248.1 4e-45 (AB037183) ethylene responsive element binding factor3 [Oryza sativa]	BEST BLASTX NR: 10/27/02 BAB03248.1 4e-45 (AB037183) ethylene responsive element binding factor3 [Oryza sativa]	ethylene-responsive element binding factor 3 [Oryza sativa (japonica cultivar-group)] dbj|BAB89900.1| ethylene responsive element binding fa	2e-80	ethylene-responsive element-binding factor 4 (ERF4)	9e-35	protein AP2 domain, putative	5e-94	ethylene responsive element binding factor3	0	RNA.regulation of transcription.AP2/EREBP, APETALA2/Ethylene-responsive element binding protein family	27.3.03	7_1	Contig6636_atethylene-responsive element binding factor 3 [Oryza sativa (japonica cultivar-group)] dbj|BAB89900.1| ethylene responsive element binding fa	0.8788	0.43643	0.58852	2.5906	2.2784	2.9297	1.7267	1.9583	2.7344	2.3983	2.7133	2.4068	3.541	2.801	4.001	3.325	1.769	1.221	2.083	2.03	2.297	2.207	1.88	2.029	1.499	1.481	2.009	1.474	3.638	2.119	2.256	2.287	1.8655
Contig3914_s_at	TF5	GBS3031	CAD56466.1 e-104 ethylene response element binding protein [Triticum aestivum]	BEST BLASTX NR: 01/29/03 CAD56466.1 e-104 ethylene response element binding protein [Triticum aestivum]	ethylene response element binding protein [Triticum aestivum]	0	AP2 domain-containing protein RAP2.2 (RAP2.2)	6e-52	protein AP2 domain, putative	1e-124	ethylene response element binding protein	0	RNA.regulation of transcription.AP2/EREBP, APETALA2/Ethylene-responsive element binding protein family	27.3.03	7_1	Contig3914_s_atethylene response element binding protein [Triticum aestivum]	1.1243	0.6476	1.2425	2.519	2.7006	2.8731	3.2829	3.3277	3.1868	2.4622	2.1154	2.2346	2.861	2.999	2.769	2.873	2.089	2.244	2.795	2.517	3.572	3.257	3.778	3.349	3.968	4.102	2.836	2.584	2.64	3.072	4.928	4.298	2.4224
Contig10102_at	TF93	no	AAM63847.1 9e-51 (AY086798) putative DNA-binding protein [Arabidopsis thaliana]	BEST BLASTX NR: 10/27/02 AAM63847.1 9e-51 (AY086798) putative DNA-binding protein [Arabidopsis thaliana]	0	1e-139	basic helix-loop-helix (bHLH) family protein	2e-52	protein Helix-loop-helix DNA-binding domain, putative	1e-135	helix-loop-helix DNA-binding protein	0	RNA.regulation of transcription.bHLH,Basic Helix-Loop-Helix family	27.3.06	7_1	Contig10102_at0	1.2376	1.3325	1.3923	1.7635	1.2744	1.3814	1.8889	1.8035	1.3345	1.0272	0.92505	1.1977	2.561	2.18	2.056	2.491	1.664	1.571	1.738	1.894	1.154	1.365	0.965	0.934	1.101	1.159	0.894	0.269	0.782	0.343	0.735	1.199	1.811
Contig7429_s_at	TF14	no	AAD21199.1 3e-20 (AF127797) putative bZIP DNA-binding protein [Capsicum chinense]	BEST BLASTX NR: 10/29/02 AAD21199.1 3e-20 (AF127797) putative bZIP DNA-binding protein [Capsicum chinense]	putative bZIP DNA-binding protein [Capsicum chinense]	4e-29	bZIP transcription factor family protein	1e-26	protein Similar to bZIP transcription factor ATB2	2e-52	putative bZIP DNA-binding protein	0	RNA.regulation of transcription.bZIP transcription factor family	27.3.35	7_1	Contig7429_s_atputative bZIP DNA-binding protein [Capsicum chinense]	1.2297	1.0361	1.4849	2.1345	1.863	2.4512	3.6166	3.5114	3.4317	3.7305	4.3293	3.8517	2.631	2.424	1.567	1.774	3.104	3.485	2.338	3.125	3.765	3.625	3.819	3.269	-0.65	-0.2	2.235	1.47	2.133	2.314	1.007	0.107	2.9263
Contig14220_at	Kinase108	no	BAC10806.1 3e-33 contains ESTs AU055771(S20046),AU081017(S20466),	BEST BLASTX NR: 11/07/02 BAC10806.1 3e-33 contains ESTs AU055771(S20046),AU081017(S20466),	putative cytoskeletal protein-like protein [Oryza sativa (japonica cultivar-group)]	2e-60	myb family transcription factor	2e-30	protein myb-like DNA-binding domain, SHAQKYF class, putative	9e-62	putative cytoskeletal protein-like protein	0	RNA.regulation of transcription.G2-like transcription factor family, GARP	27.3.20	7_1	Contig14220_atputative cytoskeletal protein-like protein [Oryza sativa (japonica cultivar-group)]	1.2655	1.1481	0.78722	1.5706	1.6066	1.5155	1.8729	2.037	1.8357	1.0069	0.32576	0.74671	1.795	2.227	2.141	2.281	1.244	1.11	0.023	0.607	-0.046	0.303	0.236	0.035	0.003	0.898	0.301	0.376	0.373	0.69	1.512	2.002	1.3712
Contig9796_at	TF103	no	AAF79551.1 3e-33 (AC022464) F22G5.14 [Arabidopsis thaliana]	BEST BLASTX NR: 10/13/02 AAF79551.1 3e-33 (AC022464) F22G5.14 [Arabidopsis thaliana]	transcription factor IIA large subunit / TFIIA large subunit (TFIIA-L) [Arabidopsis thaliana]	3e-91	transcription factor IIA large subunit / TFIIA large subunit (TFIIA-L)	6e-93	protein protein F22G5.18 [imported] - Arabidopsis thaliana	0	transcription factor IIA large subunit, putative / TFIIA large subunit, putative, nearly identical to transcription factor IIA large subunit GI:2826884 from (Arabidopsis thaliana); contains Pfam profile: PF03153 transcription factor IIA, alpha/beta subuni	1E-19	RNA.regulation of transcription.General Transcription	27.3.50	7_1	Contig9796_attranscription factor IIA large subunit / TFIIA large subunit (TFIIA-L) [Arabidopsis thaliana]	1.1396	1.0983	1.4407	1.027	1.0218	0.80789	1.2517	1.1869	1.1104	1.8497	1.7616	2.016	1.317	1.597	1.641	1.725	1.906	1.555	1.531	1.901	1.53	1.806	1.667	1.901	2.543	2.92	1.572	1.657	1.359	1.693	2.248	2.149	1.231
Contig5771_at	TF31	GBS3037	CAC24844.1 e-125 MCB1 protein [Hordeum vulgare subsp. vulgare]	BEST BLASTX NR: 11/06/02 CAC24844.1 e-125 MCB1 protein [Hordeum vulgare subsp. vulgare]	MCB1 protein [Hordeum vulgare subsp. vulgare]	1e-152	DNA-binding family protein	1e-32	protein putative Myb-related protein	3e-75	MCB1 protein	0	RNA.regulation of transcription.MYB-related transcription factor family	27.3.26	7_1	Contig5771_atMCB1 protein [Hordeum vulgare subsp. vulgare]	1.4722	1.2267	1.1754	3.1029	3.0272	2.8439	2.3219	2.2242	2.1395	2.5855	2.751	2.6808	2.035	2.275	1.682	1.965	2.23	2.468	2.788	2.366	3.113	3.22	2.476	3.113	2.57	2.606	2.098	1.799	2.971	2.89	2.458	1.955	1.8672
Contig6454_at	TF135	no	NP_567599.2 9e-49 (NM_118157) zinc-finger protein Lsd1; protein id: At4g20380.1, supported by cDNA: gi_1872520 [Arabidopsis thaliana]	BEST BLASTX NR: 10/26/02 NP_567599.2 9e-49 (NM_118157) zinc-finger protein Lsd1; protein id: At4g20380.1, supported by cDNA: gi_1872520 [Arabidopsis thaliana]	zinc finger protein (LSD1) [Arabidopsis thaliana] pir||T10580 zinc-finger protein Lsd1 - Arabidopsis thaliana gb|AAC49660.1| zinc-finger pro	3e-54	zinc finger protein (LSD1)	7e-56	protein putative zinc finger protein	1e-83	0	1E-86	RNA.regulation of transcription.unclassified	27.3.99	7_1	Contig6454_atzinc finger protein (LSD1) [Arabidopsis thaliana] pir||T10580 zinc-finger protein Lsd1 - Arabidopsis thaliana gb|AAC49660.1| zinc-finger pro	0.86195	0.51209	0.61892	2.607	2.5424	2.514	1.7495	1.5758	1.6107	2.7729	2.1275	2.444	1.857	1.933	2.759	2.43	1.423	1.637	1.294	1.462	2.046	1.657	2.37	2.339	2.321	2.159	1.087	0.668	1.288	0.906	1.986	1.556	1.335
Contig8817_at	TF50	GBM6025	AAL79729.1 1e-068 putative zinc finger protein [Oryza sativa]	BEST BLASTX NR: 10/28/02 AAL79729.1 1e-068 putative zinc finger protein [Oryza sativa]	putative zinc finger protein [Oryza sativa] dbj|BAD61721.1| putative NEP1-interacting protein 2 [Oryza sativa (japonica cultivar-group)]	1e-109	zinc finger (C3HC4-type RING finger) family protein	7e-58	protein expressed protein	1e-110	putative zinc finger protein/C3HC4-type zinc fingers	1E-107	protein.degradation.ubiquitin.E3.RING	29.5.11.04.02	7_1	Contig8817_atputative zinc finger protein [Oryza sativa] dbj|BAD61721.1| putative NEP1-interacting protein 2 [Oryza sativa (japonica cultivar-group)]	1.6901	1.8016	1.8882	2.7598	2.758	2.7769	2.9498	3.1249	2.8856	2.2157	2.3289	2.1628	2.957	3.814	4.35	4.517	3.428	3.532	2.484	2.654	2.488	2.683	1.866	2.165	2.165	2.037	1.614	1.499	1.756	1.565	2.507	2.73	2.8181
Contig11598_at	TF101	no	AAL08263.1 3e-61 At1g32359/F27G20.10 [Arabidopsis thaliana] gb|AAL87363.1| At1g32359/F27G20.10 [Arabidopsis thaliana]	BEST BLASTX NR: 10/27/02 AAL08263.1 3e-61 At1g32359/F27G20.10 [Arabidopsis thaliana] gb|AAL87363.1| At1g32359/F27G20.10 [Arabidopsis thaliana]	P0672D01.12 [Oryza sativa (japonica cultivar-group)] dbj|BAC66728.1| putative zinc finger protein [Oryza sativa (japonica cultivar-group)] d	1e-168	zinc finger (CCCH-type) family protein	1e-105	protein Zinc finger C-x8-C-x5-C-x3-H type (and similar), putative	1e-169	MYB family transcription factor	0	protein.degradation.ubiquitin.E3.RING	29.5.11.04.02	7_1	Contig11598_atP0672D01.12 [Oryza sativa (japonica cultivar-group)] dbj|BAC66728.1| putative zinc finger protein [Oryza sativa (japonica cultivar-group)] d	1.3153	1.1591	1.3861	0.069488	0.21572	0.37542	1.214	1.1603	1.7186	0.45378	0.52914	0.17721	0.53	0.508	0.788	0.715	1.397	1.128	2.014	1.947	1.982	2.04	2.236	2.411	2.066	2.121	1.185	0.823	1.478	1.587	3.387	3.046	1.1533
Contig4705_s_at	Kinase72	no	T04362 5e-47 GTP-binding protein yptm3 - maize emb|CAA54822.1| ras-like gene [Zea mays]	BEST BLASTX NR: 10/29/02 T04362 5e-47 GTP-binding protein yptm3 - maize emb|CAA54822.1| ras-like gene [Zea mays]	GTP-binding protein yptm3 - maize emb|CAA54822.1| yptm3 [Zea mays]	1e-116	Rab2-like GTP-binding protein (RAB2)	1e-111	protein Ras family, putative	1e-118	small GTP-binding protein	0	signalling.G-proteins	30.5	7_1	Contig4705_s_atGTP-binding protein yptm3 - maize emb|CAA54822.1| yptm3 [Zea mays]	1.9033	1.2417	1.4458	2.6582	2.8379	2.8825	2.2519	2.3125	2.4263	3.5541	3.2955	3.6011	2.556	2.65	3.045	3.04	2.699	2.784	3.554	3.526	3.665	3.137	3.874	4.326	4.338	4.573	1.98	2.071	2.419	2.07	3.592	3.359	2.6739
Contig3334_at	Kinase70	no	AAD46405.1 2e-82 ethylene-responsive small GTP-binding protein [Lycopersicon esculentum]	BEST BLASTX NR: 10/13/02 AAD46405.1 2e-82 ethylene-responsive small GTP-binding protein [Lycopersicon esculentum]	putative ethylene-responsive small GTP-binding protein [Oryza sativa (japonica cultivar-group)]	1e-108	Ras-related protein (ARA-3) / small GTP-binding protein, putative	1e-105	protein Ras family, putative	1e-113	putative ethylene-responsive small GTP-binding protein	0	signalling.G-proteins	30.5	7_1	Contig3334_atputative ethylene-responsive small GTP-binding protein [Oryza sativa (japonica cultivar-group)]	4.2944	4.2175	4.0674	3.9782	4.1685	4.0427	4.2602	4.296	4.0221	5.2323	4.7498	5.0619	4.473	4.495	4.647	5.189	4.451	4.44	4.069	4.123	3.438	3.711	3.838	3.838	4.831	4.809	3.891	4.118	3.535	3.604	4.799	5.157	4.44
Contig14186_at	Kinase145	no	NP_683495.1 6e-07 (NM_148654) similar to protein kinase, putative; protein id: At1g74325.1 [Arabidopsis thaliana]	BEST BLASTX NR: 10/26/02 NP_683495.1 6e-07 (NM_148654) similar to protein kinase, putative; protein id: At1g74325.1 [Arabidopsis thaliana]	putative cyclin-dependent kinase CDC2C [Oryza sativa (japonica cultivar-group)]	1e-48	expressed protein	4e-08	protein Protein kinase domain, putative	6e-50	putative cyclin-dependent kinase CDC2C	0	signalling.unspecified	30.99	7_1	Contig14186_atputative cyclin-dependent kinase CDC2C [Oryza sativa (japonica cultivar-group)]	0.64976	1.043	1.1394	1.0403	1.1461	0.86833	0.52648	0.71677	0.24407	0.36568	-0.12069	0.34501	1.612	1.703	1.811	2.048	0.161	-0.185	-0.776	-0.324	-0.089	-0.278	-0.245	-0.081	1.273	1.034	0.78	0.791	0.485	0.072	0.11	0.543	0.61845
Contig4442_at	Kinase19	GBS3004	NP_564996.1 1e-43 Ca2+-binding EF-hand common family protein, putative; protein id: At1g70680.1, supported by cDNA: 9200. [Arabidopsis	BEST BLASTX NR: 11/04/02 NP_564996.1 1e-43 Ca2+-binding EF-hand common family protein, putative; protein id: At1g70680.1, supported by cDNA: 9200. [Arabidopsis	putative ABA-induced protein [Cynodon dactylon]	2e-53	caleosin-related family protein	1e-44	protein ABA-induced protein, putative	2e-73	calcium binding protein	0	signalling.calcium	33.99	7_1	Contig4442_atputative ABA-induced protein [Cynodon dactylon]	0.83696	1.0425	0.76087	3.4711	3.81	3.4986	2.9968	3.0437	2.7555	3.056	2.8569	3.0271	4.175	4.828	5.158	5.331	3.126	3.643	2.484	3.055	3.179	3.131	2.41	2.988	2.4	2.453	2.498	2.748	1.126	1.259	2.77	1.988	4.3862
Contig11060_at	Kinase193	no	NP_196433.1 3e-98 serine/threonine protein kinase; protein id: At5g08160.1, supported by cDNA: 5323., supported by cDNA: gi_13358242,	BEST BLASTX NR: 10/27/02 NP_196433.1 3e-98 serine/threonine protein kinase; protein id: At5g08160.1, supported by cDNA: 5323., supported by cDNA: gi_13358242,	serine/threonine protein kinase, putative [Arabidopsis thaliana] pir||T50501 serine/threonine protein kinase - Arabidopsis thaliana gb|AAB69	1e-154	serine/threonine protein kinase, putative	1e-155	protein serine/threonine protein kinase - Arabidopsis thaliana	1e-178	serine/threonine protein kinase, putative	0	protein.postranslational modification	29.4	7_1	Contig11060_atserine/threonine protein kinase, putative [Arabidopsis thaliana] pir||T50501 serine/threonine protein kinase - Arabidopsis thaliana gb|AAB69	0.62723	0.31615	0.42051	1.1316	1.1958	1.292	0.79657	0.69481	0.77576	1.2879	1.2493	1.0688	1.431	1.533	2.151	1.95	1.769	1.627	0.935	0.907	1.376	0.968	1.798	1.501	1.424	1.555	0.611	0.605	0.805	1.026	1.407	1.555	0.91951
Contig7534_at	Kinase53	no	BAC10350.1 e-106 (AP003818) putative serine/threonine kinase [Oryza sativa (japonica cultivar-group)]	BEST BLASTX NR: 10/29/02 BAC10350.1 e-106 (AP003818) putative serine/threonine kinase [Oryza sativa (japonica cultivar-group)]	putative serine/threonine kinase [Oryza sativa (japonica cultivar-group)]	0	protein kinase family protein / NAF domain-containing protein	0	protein Protein kinase domain, putative	0	putative serine/threonine kinase	0	protein.postranslational modification	29.4	7_1	Contig7534_atputative serine/threonine kinase [Oryza sativa (japonica cultivar-group)]	-0.1192	0.55862	0.65164	1.0996	2.327	2.0303	0.883	1.119	0.98597	2.7015	2.3719	3.1115	3.994	4.304	4.702	4.852	2.038	2.219	1.539	2.806	1.799	1.169	1.273	1.621	1.659	1.804	0.412	0.274	-0.314	-0.168	1.328	1.147	3.2041
Contig7766_at	Kinase183	no	A45510 1e-97 probable protein kinase - maize (fragment) gb|AAA33509.1| protein kinase	BEST BLASTX NR: 11/08/02 A45510 1e-97 probable protein kinase - maize (fragment) gb|AAA33509.1| protein kinase	putative protein kinase G11A [Oryza sativa (japonica cultivar-group)] dbj|BAD23751.1| putative protein kinase G11A [Oryza sativa (japonica	0	protein kinase, putative	0	protein probable protein kinase - maize (fragment)	0	protein kinase, putative, similar to protein kinase G11A (Oryza sativa) SWISS-PROT:P47997	3E-49	protein.postranslational modification	29.4	7_1	Contig7766_atputative protein kinase G11A [Oryza sativa (japonica cultivar-group)] dbj|BAD23751.1| putative protein kinase G11A [Oryza sativa (japonica	0.61919	0.79332	1.1001	0.38881	0.43098	0.55665	0.70168	0.76836	0.78132	1.0949	1.2726	0.99502	1	1.486	1.5	1.63	1.384	1.467	1.611	1.268	1.438	1.482	1.812	1.507	0.837	0.916	1.245	0.763	0.915	0.792	0.53	0.876	0.76689
Contig15719_at	Kinase162	GBM6001	NP_180081.1 5e-31 putative protein kinase; protein id: At2g25090.1, supported by cDNA: gi_14009297 [Arabidopsis thaliana]	BEST BLASTX NR: 01/29/03 NP_180081.1 5e-31 putative protein kinase; protein id: At2g25090.1, supported by cDNA: gi_14009297 [Arabidopsis thaliana]	CBL-interacting protein kinase 16 (CIPK16) [Arabidopsis thaliana] pir||B84644 probable protein kinase [imported] - Arabidopsis thaliana	6e-37	CBL-interacting protein kinase 16 (CIPK16)	2e-38	protein serine/threonine protein kinase-like protein - Arabidopsis thaliana	6e-76	interacting protein kinase 5	0	protein.postranslational modification	29.4	7_1	Contig15719_atCBL-interacting protein kinase 16 (CIPK16) [Arabidopsis thaliana] pir||B84644 probable protein kinase [imported] - Arabidopsis thaliana	0.010047	-0.13983	-0.2111	1.864	1.0388	1.938	1.5773	1.4806	1.8063	2.4055	2.6344	2.3981	3.301	1.086	2.649	2.055	0.451	-1.494	0.427	0.436	-0.379	-0.549	-1.438	-1.167	0.661	0.084	1.711	0.194	3.117	1.406	0.678	0.816	0.070528
Contig5449_at	Kinase166	GBM6002	AAM77397.1 e-136 GSK-like kinase [Triticum aestivum]	BEST BLASTX NR: 10/27/02 AAM77397.1 e-136 GSK-like kinase [Triticum aestivum]	GSK-like kinase [Triticum aestivum]	0	shaggy-related protein kinase gamma / ASK-gamma (ASK3)	0	protein GSK-like kinase	0	GSK-like kinase	0	protein.postranslational modification	29.4	7_1	Contig5449_atGSK-like kinase [Triticum aestivum]	1.4663	1.4135	1.3044	1.2964	1.5158	1.6475	1.4507	1.3115	1.057	4.0924	2.8651	4.2891	1.951	2.484	2.191	2.48	1.342	1.848	1.197	1.535	2.578	2.142	2.464	2.547	1.661	1.79	1.559	1.219	1.712	1.822	1.712	2.216	1.0812
Contig7362_at	Kinase160	no	BAB64101.1 e-115 putative protein kinase SPK-3 [Oryza sativa (japonica cultivar-group)]	BEST BLASTX NR: 11/06/02 BAB64101.1 e-115 putative protein kinase SPK-3 [Oryza sativa (japonica cultivar-group)]	putative protein kinase SPK-3 [Oryza sativa (japonica cultivar-group)] dbj|BAB89813.1| serine/threonine protein kinase SAPK4 [Oryza sativa (	0	serine/threonine protein kinase, putative	1e-154	protein Protein kinase domain, putative	0	putative protein kinase SPK-3	0	protein.postranslational modification	29.4	7_1	Contig7362_atputative protein kinase SPK-3 [Oryza sativa (japonica cultivar-group)] dbj|BAB89813.1| serine/threonine protein kinase SAPK4 [Oryza sativa (	1.6283	1.3864	1.3258	2.4902	2.5311	1.9167	1.7158	1.7031	1.1344	3.4105	2.573	3.3701	2.881	3.273	2.831	2.878	1.701	1.781	2.425	2.355	2.569	2.348	2.332	2.732	2.863	3.381	1.841	1.87	2.684	2.523	2.84	2.707	1.8546
Contig7579_at	Kinase154	no	BAB89852.1 e-113 putative casein kinase [Oryza sativa (japonica cultivar-group)]	BEST BLASTX NR: 10/27/02 BAB89852.1 e-113 putative casein kinase [Oryza sativa (japonica cultivar-group)]	putative serine/threonine protein kinase [Oryza sativa (japonica cultivar-group)]	0	protein kinase family protein	1e-174	protein putative serine/threonine protein kinase	0	putative serine/threonine protein kinase	0	protein.postranslational modification	29.4	7_1	Contig7579_atputative serine/threonine protein kinase [Oryza sativa (japonica cultivar-group)]	2.6743	2.6969	2.9276	2.0993	2.0841	1.9766	2.4991	2.406	2.3745	3.3831	2.8116	3.334	2.395	3.204	2.748	2.973	2.773	2.86	2.332	3.079	2.927	2.937	3.105	3.011	2.724	3.076	2.965	3.083	2.267	3.051	2.993	2.965	2.5635
Contig5016_at	Kinase50	no	AAC61805.1 e-103 Pto kinase interactor 1 [Lycopersicon esculentum]	BEST BLASTX NR: 11/07/02 AAC61805.1 e-103 Pto kinase interactor 1 [Lycopersicon esculentum]	serine/threonine protein kinase, putative [Arabidopsis thaliana] pir||T02181 probable protein kinase [imported] - Arabidopsis thaliana	1e-160	serine/threonine protein kinase, putative	1e-162	protein Protein kinase domain, putative	0	Ser/Thr kinase/contains a protein kinase domain profile (PDOC00100)	3E-62	protein.postranslational modification.kinase.receptor like cytoplasmatic kinase VIII	29.4.1.58	7_1	Contig5016_atserine/threonine protein kinase, putative [Arabidopsis thaliana] pir||T02181 probable protein kinase [imported] - Arabidopsis thaliana	0.76522	0.91922	0.87665	1.9458	1.5898	1.4359	1.5853	1.4565	1.0152	2.5273	1.431	2.2022	2.507	1.493	3.015	2.663	1.796	1.814	1.527	1.926	1.293	0.633	1.728	1.834	2.035	1.989	0.737	0.96	1.376	-0.725	0.174	0.742	1.5189
Contig402_s_at	TF164	GBS3063	CAD54079.1 2e-12 metallothioneine type2 [Hordeum vulgare subsp. vulgare]	BEST BLASTX NR: 11/06/02 CAD54079.1 2e-12 metallothioneine type2 [Hordeum vulgare subsp. vulgare]	metallothioneine type2 [Hordeum vulgare subsp. vulgare]	3e-45	60S ribosomal protein L8 (RPL8A)	4e-44	protein 60s ribosomal protein l2 (l8) (ribosomal protein tl2).	2e-44	NONE	99999	RNA.regulation of transcription	27.3	8_1	Contig402_s_atmetallothioneine type2 [Hordeum vulgare subsp. vulgare]	1.2232	2.0593	2.0097	5.9889	5.9249	5.9634	5.6749	5.7837	5.4003	0.92707	2.3143	0.0086875	2.623	2.349	3.996	3.662	2.853	3.112	3.324	3.667	4.45	3.841	4.214	5.135	7.814	8.063	5.685	6.274	6.046	6.473	6.945	6.474	5.0096
Contig4516_at	TF25	no	BAA81880.1 6e-93 MADS box-like protein [Oryza sativa (japonica cultivar-group)]	BEST BLASTX NR: 10/29/02 BAA81880.1 6e-93 MADS box-like protein [Oryza sativa (japonica cultivar-group)]	putative MADS-domain transcription factor [Zea mays]	1e-106	short vegetative phase protein (SVP)	1e-61	protein SRF-type transcription factor (DNA-binding and dimerisation domain), putative	7e-98	putative MADS-domain transcription factor	0	RNA.regulation of transcription.MADS box transcription factor family	27.3.24	8_1	Contig4516_atputative MADS-domain transcription factor [Zea mays]	2.3796	2.673	2.5875	1.6379	1.7261	2.0661	3.4853	3.5369	3.0784	5.0408	4.813	4.9856	2.632	2.691	2.758	2.921	2.699	2.671	3.453	3.532	4.785	3.975	5.116	4.918	4.768	4.833	3.94	3.958	3.835	3.979	4.766	4.427	3.0337
Contig10662_at	TF136	no	BAA98084.1 1e-51 contains similarity to MYB-related DNA-binding protein~gene_id:F6N7.15 [Arabidopsis thaliana]	BEST BLASTX NR: 11/06/02 BAA98084.1 1e-51 contains similarity to MYB-related DNA-binding protein~gene_id:F6N7.15 [Arabidopsis thaliana]	myb family transcription factor [Arabidopsis thaliana] gb|AAN72013.1| putative protein [Arabidopsis thaliana]	3e-78	myb family transcription factor	6e-80	protein contains similarity to MYB-related DNA-binding protein	1e-136	0	0	RNA.regulation of transcription.MYB-related transcription factor family	27.3.26	8_1	Contig10662_atmyb family transcription factor [Arabidopsis thaliana] gb|AAN72013.1| putative protein [Arabidopsis thaliana]	1.7369	1.6704	1.8462	1.4037	1.3123	0.98622	1.3975	1.3109	1.0069	1.5725	0.83576	1.4847	1.302	1.387	1.567	1.693	1.273	1.355	1.246	1.389	1.929	1.6	1.86	2.412	3.022	3.031	1.464	1.703	2.054	2.3	3.054	3.139	0.87507
Contig7106_at	TF35	GBM6005	P50159 e-105 Transcription initiation factor TFIID-2 (TATA-box factor 2) (TATA sequence-binding protein 2) (TBP-2)	BEST BLASTX NR: 10/27/02 P50159 e-105 Transcription initiation factor TFIID-2 (TATA-box factor 2) (TATA sequence-binding protein 2) (TBP-2)	Transcription initiation factor TFIID-2 (TATA-box factor 2) (TATA sequence-binding protein 2) (TBP-2)	1e-105	transcription initiation factor IID-2 (TFIID-2) / TATA-box factor 2 / TATA sequence-binding protein 2 (TBP2)	1e-101	protein TATA-binding protein TBP2	1e-105	Transcription initiation factor TFIID-2 (TATA-box factor 2)	1E-166	RNA.transcription	27.2	8_1	Contig7106_atTranscription initiation factor TFIID-2 (TATA-box factor 2) (TATA sequence-binding protein 2) (TBP-2)	2.9912	2.8042	2.7329	2.5613	2.3889	2.2658	2.8645	2.8569	2.7269	4.1592	3.6674	4.2401	2.878	2.421	2.762	3.055	2.448	2.57	3.164	2.63	3.186	3.271	3.439	3.589	3.749	3.313	3.326	2.618	3.327	3.247	3.879	3.564	2.1542
Contig6110_at	Kinase38	no	AAM98179.1 2e-91 Ca2+-dependent lipid-binding protein, putative [Arabidopsis thaliana]	BEST BLASTX NR: 10/13/02 AAM98179.1 2e-91 Ca2+-dependent lipid-binding protein, putative [Arabidopsis thaliana]	putative Ca2+-dependent lipid-binding protein [Oryza sativa (japonica cultivar-group)]	0	C2 domain-containing protein	0	protein Ca2+-dependent lipid-binding protein, putative	0	putative Ca2+-dependent lipid-binding protein	0	signalling.calcium	30.3	8_1	Contig6110_atputative Ca2+-dependent lipid-binding protein [Oryza sativa (japonica cultivar-group)]	1.6404	1.6217	1.3534	1.4994	1.7743	1.2997	2.0813	1.956	1.6857	3.4176	2.3644	3.3018	0.385	0.728	1.209	1.017	0.895	0.56	1.1	0.797	2.256	1.863	2.757	2.739	3.624	3.753	2.645	2.917	3.815	4.261	4.298	4.167	0.70705
Contig5941_at	Kinase27	no	BAB64632.1 1e-63 OSJNBa0083M16.33 [Oryza sativa (japonica cultivar-group)]	BEST BLASTX NR: 01/29/03 BAB64632.1 1e-63 OSJNBa0083M16.33 [Oryza sativa (japonica cultivar-group)]	OSJNBa0083M16.33 [Oryza sativa (japonica cultivar-group)]	2e-65	touch-responsive protein / calmodulin-related protein 2, touch-induced (TCH2)	6e-36	protein EF hand, putative	1e-66	CALMODULIN-RELATED PROTEIN 2, TOUCH-INDUCED (TCH2)	0	signalling.calcium	30.3	8_1	Contig5941_atOSJNBa0083M16.33 [Oryza sativa (japonica cultivar-group)]	0.61509	-0.11356	0.14025	1.2923	1.066	2.2292	1.5873	1.5391	1.7133	2.6039	1.8488	2.3852	3.351	0.741	3.338	2.419	0.685	0.384	1.055	0.454	0.811	0.609	0.276	1.156	1.373	1.098	1.247	0.105	3.422	1.851	2.897	2.865	1.1245
Contig8159_at	Kinase87	no	NP_172325.2 4e-93 (NM_100722) nitrogen fixation protein (nifS), putative; protein id: At1g08490.1, supported by cDNA: gi_16152175, supported	BEST BLASTX NR: 11/06/02 NP_172325.2 4e-93 (NM_100722) nitrogen fixation protein (nifS), putative; protein id: At1g08490.1, supported by cDNA: gi_16152175, supported	cysteine desulfurase, putative [Arabidopsis thaliana] gb|AAL14994.1| NIFS-like protein CpNifsp precursor [Arabidopsis thaliana] gb|AAM19798.	1e-135	cysteine desulfurase, putative	1e-137	protein Similar to At1g08490/T27G7_14	8e-90	cysteine desulfurase, putative, similar to nitrogen fixation protein (nifS) GB:D64004 GI:1001701 from (Synechocystis sp); contains TIGRFAM TIGR01364: phosphoserine aminotransferase; contains Pfam PF00266: aminotransferase, class V	2E-18	signalling.in sugar and nutrient physiology	30.1	8_1	Contig8159_atcysteine desulfurase, putative [Arabidopsis thaliana] gb|AAL14994.1| NIFS-like protein CpNifsp precursor [Arabidopsis thaliana] gb|AAM19798.	0.50307	0.40926	0.48927	1.7395	1.9127	1.1849	0.34514	0.26545	0.44646	1.0549	1.5492	1.3627	0.853	0.388	0.733	0.874	0.946	1.183	1.721	1.193	0.705	1.238	2.116	1.087	2.756	3.047	0.271	0.468	1.189	1.783	1.731	1.625	0.95246
Contig5228_s_at	Kinase170	no	CAB61889.1 e-114 (AJ251330) MAPK4 protein [Oryza sativa]	BEST BLASTX NR: 11/06/02 CAB61889.1 e-114 (AJ251330) MAPK4 protein [Oryza sativa]	MAP kinase 2 [Oryza sativa] dbj|BAD53997.1| MAP kinase 2 [Oryza sativa (japonica cultivar-group)]	0	mitogen-activated protein kinase, putative / MAPK, putative (MPK1)	0	protein MAP kinase 2	0	putative mitogen-activated protein kinase, msrmk3	0	signalling.MAP kinases	30.6	8_1	Contig5228_s_atMAP kinase 2 [Oryza sativa] dbj|BAD53997.1| MAP kinase 2 [Oryza sativa (japonica cultivar-group)]	1.2032	1.2647	1.3098	2.3828	2.4125	2.6539	1.7037	2.0426	1.8205	3.5876	3.2914	3.7411	1.55	1.171	1.415	1.229	0.357	0.539	0.824	0.564	1.419	1.614	1.938	1.816	1.615	1.745	2.12	1.891	2.931	2.783	2.133	2.114	0.99353
Contig9434_at	Kinase118	no	S57614 e-103 ARP protein - Arabidopsis thaliana emb|CAA89858.1| ARP protein [Arabidopsis thaliana]	BEST BLASTX NR: 01/29/03 S57614 e-103 ARP protein - Arabidopsis thaliana emb|CAA89858.1| ARP protein [Arabidopsis thaliana]	NADPH oxidoreductase homolog [Cicer arietinum]	1e-106	ARP protein (REF)	1e-106	protein ARP protein - Arabidopsis thaliana	1e-124	gi|1361983|pir||S57614 ARP protein	0	signalling.receptor kinases.misc	30.2.99	8_1	Contig9434_atNADPH oxidoreductase homolog [Cicer arietinum]	0.97384	0.96304	0.82192	1.489	1.4062	1.1808	1.3793	1.3664	0.60412	1.5251	0.88502	1.5735	2.172	2.247	2.508	2.532	0.858	1.132	1.352	1.128	1.499	1.41	2.072	1.866	2.554	2.417	1.88	1.982	1.679	1.84	2.465	2.6	1.4411
HT07O12u_s_at	Kinase99	no	none	BEST BLASTX NR: <none>	phosphatidylinositol-phosphatidylcholine transfer protein SEC14 homolog Ssh1 - soybean	1e-129	SEC14 cytosolic factor (SEC14) / phosphoglyceride transfer protein	1e-123	protein phosphatidylinositol-phosphatidylcholine transfer protein SEC14 homolog Ssh1 - soybean	1e-136	polyphosphoinositide binding protein Ssh1p	1E-145	signalling.	35.2	8_1	HT07O12u_s_atphosphatidylinositol-phosphatidylcholine transfer protein SEC14 homolog Ssh1 - soybean	3.178	3.184	3.0065	3.5406	3.5699	3.2048	4.3069	4.3725	3.9036	4.0711	3.5349	3.7178	2.846	2.633	3.086	3.08	2.029	2.533	1.809	2.297	2.707	2.355	2.62	2.155	4.638	4.646	3.023	2.959	3.743	3.965	5.106	4.657	2.7258
Contig10039_at	Kinase137	no	BAB92217.1 e-101 putative protein kinase [Oryza sativa (japonica cultivar-group)]	BEST BLASTX NR: 10/27/02 BAB92217.1 e-101 putative protein kinase [Oryza sativa (japonica cultivar-group)]	putative protein kinase [Oryza sativa (japonica cultivar-group)] dbj|BAB92217.1| putative protein kinase [Oryza sativa (japonica cultivar-gr	0	protein kinase family protein	1e-109	protein Protein kinase domain, putative	0	protein kinase family protein, concontains protein kinase domain, Pfam:PF00069	2E-36	protein.postranslational modification	29.4	8_1	Contig10039_atputative protein kinase [Oryza sativa (japonica cultivar-group)] dbj|BAB92217.1| putative protein kinase [Oryza sativa (japonica cultivar-gr	1.9872	1.8093	1.8395	0.92848	0.76342	0.79812	0.84081	0.83658	0.86525	3.0715	2.9435	3.0189	1.772	1.911	2.758	2.563	1.723	1.856	1.505	1.987	2.295	2.174	2.183	2.096	2.767	3.103	2.04	2.484	2.961	3.546	3.595	3.803	1.3274
Contig7654_at	Kinase194	no	BAC19913.1 2e-52 (AP003449) putative serine/threonine-specific protein kinase [Oryza sativa (japonica cultivar-group)]	BEST BLASTX NR: 10/27/02 BAC19913.1 2e-52 (AP003449) putative serine/threonine-specific protein kinase [Oryza sativa (japonica cultivar-group)]	CBL-interacting protein kinase 8 (CIPK8) [Arabidopsis thaliana] pir||T09903 serine/threonine-specific protein kinase homolog T22A6.230 - Ara	2e-74	CBL-interacting protein kinase 8 (CIPK8)	5e-76	protein NAF domain, putative	1e-70	NONE	99999	protein.postranslational modification	29.4	8_1	Contig7654_atCBL-interacting protein kinase 8 (CIPK8) [Arabidopsis thaliana] pir||T09903 serine/threonine-specific protein kinase homolog T22A6.230 - Ara	0.63836	0.98298	0.66017	0.73028	0.657	0.34277	0.6107	0.72473	0.15464	0.6493	0.0061401	0.68408	1.298	1.443	1.154	1.479	0.733	0.663	0.28	0.39	0.756	0.539	1.043	1.457	1.262	1.242	1.009	1.127	1.305	1.403	1.425	1.137	0.65338
Contig5251_at	Kinase90	no	AAM12952.1 6e-052 (AY090553) auxin-regulated protein [Zinnia elegans]	BEST BLASTX NR: 10/25/02 AAM12952.1 6e-052 (AY090553) auxin-regulated protein [Zinnia elegans]	unnamed protein product [Oryza sativa (japonica cultivar-group)]	3e-67	auxin-responsive AUX/IAA family protein	2e-57	protein AUX/IAA family	1e-107	AUX/IAA family/phytochrome-associated protein PAP2	0	RNA.regulation of transcription.Aux/IAA family	27.3.40	9_1	Contig5251_atunnamed protein product [Oryza sativa (japonica cultivar-group)]	3.9256	4.299	4.3459	5.6238	5.5896	5.6084	4.7158	4.813	4.9401	3.5638	4.0206	3.594	3.963	4.131	4.814	4.659	4.279	4.099	3.578	3.641	4.075	3.981	3.343	3.271	1.124	0.923	3.637	3.379	2.698	2.563	1.902	1.432	4.2831
Contig4462_at	TF13	no	P24068 5e-53 OCS-element binding factor 1 (OCSBF-1) pir||T03642 ocs-binding factor 1 - maize	BEST BLASTX NR: 11/08/02 P24068 5e-53 OCS-element binding factor 1 (OCSBF-1) pir||T03642 ocs-binding factor 1 - maize	ocs-element binding factor 1 [Triticum aestivum]	1e-101	bZIP transcription factor family protein	1e-25	protein ocs-element binding factor 1	1e-61	no hit	0	RNA.regulation of transcription.bZIP transcription factor family	27.3.35	9_1	Contig4462_atocs-element binding factor 1 [Triticum aestivum]	2.5521	2.2788	2.8458	3.0846	3.4511	3.4665	3.5727	3.766	3.7168	3.8707	4.177	3.9612	3.398	3.531	3.363	3.664	2.729	2.337	3.266	2.468	3.02	3.326	3.777	2.972	2.4	2.734	2.969	2.969	2.793	2.865	2.107	1.722	3.5708
Contig6759_at	TF92	no	NP_181543.1 2e-55 putative CCCH-type zinc finger protein; protein id: At2g40140.1, supported by cDNA: gi_20260233 [Arabidopsis thaliana]	BEST BLASTX NR: 11/04/02 NP_181543.1 2e-55 putative CCCH-type zinc finger protein; protein id: At2g40140.1, supported by cDNA: gi_20260233 [Arabidopsis thaliana]	zinc finger (CCCH-type) family protein [Arabidopsis thaliana] pir||G84825 probable CCCH-type zinc finger protein [imported] - Arabidopsis th	5e-82	zinc finger (CCCH-type) family protein	5e-84	protein zinc finger transcription factor-like protein	1e-113	zinc finger transcription factor (PEI1)	0	RNA.regulation of transcription.C3H zinc finger family	27.3.12	9_1	Contig6759_atzinc finger (CCCH-type) family protein [Arabidopsis thaliana] pir||G84825 probable CCCH-type zinc finger protein [imported] - Arabidopsis th	-0.1518	-0.68034	-0.66734	4.394	4.1277	4.4419	3.1937	3.3916	3.1257	3.2161	2.9384	3.1788	3.708	1.999	4.286	3.598	1.619	0.953	1.614	2.319	0.094	0.796	0.702	2.049	0.788	1.148	0.976	-0.576	3.175	1.214	0.988	0.375	2.6423
Contig12644_at	TF83	no	AAK96490.1 3e-05 (AY052297) AT5g67300/K8K14_2 [Arabidopsis thaliana] gb|AAL31250.1| (AY061923) AT5g67300/K8K14_2 [Arabidopsis thaliana]	BEST BLASTX NR: 10/29/02 AAK96490.1 3e-05 (AY052297) AT5g67300/K8K14_2 [Arabidopsis thaliana] gb|AAL31250.1| (AY061923) AT5g67300/K8K14_2 [Arabidopsis thaliana]	putative tuber-specific and sucrose-responsive element binding factor [Oryza sativa (japonica cultivar-group)] dbj|BAD15427.1| putative tube	2e-51	myb family transcription factor	1e-09	protein Myb-like DNA-binding domain, putative	9e-53	R2R3-MYB transcription factor/3.5_Tryptophan_Myb T02559 Myb-44	0	RNA.regulation of transcription.MYB domain transcription factor family	27.3.25	9_1	Contig12644_atputative tuber-specific and sucrose-responsive element binding factor [Oryza sativa (japonica cultivar-group)] dbj|BAD15427.1| putative tube	2.2095	2.4755	2.4657	2.5925	2.0993	3.1519	3.0101	2.87	3.66	2.1378	2.6608	1.8833	2.575	3.004	3.465	3.144	1.914	2.062	1.307	2.241	0.99	0.331	-0.016	1.52	1.168	0.702	1.501	1.207	2.508	1.465	-0.417	0.505	3.0723
Contig1321_at	Kinase31	no	P13565 5e-80 CALMODULIN sp|P29612|CALM_ORYSA CALMODULIN	BEST BLASTX NR: 10/29/02 P13565 5e-80 CALMODULIN sp|P29612|CALM_ORYSA CALMODULIN	unnamed protein product [Oryza sativa (japonica cultivar-group)] ref|XP_479602.1| calmodulin [Oryza sativa (japonica cultivar-group)] emb|CA	1e-79	calmodulin-7 (CAM7)	8e-81	protein calmodulin.	9e-81	Calmodulin pir||MCWT calmodulin	0	signalling.calcium	30.3	9_1	Contig1321_atunnamed protein product [Oryza sativa (japonica cultivar-group)] ref|XP_479602.1| calmodulin [Oryza sativa (japonica cultivar-group)] emb|CA	2.833	2.8629	2.9817	1.6748	1.2956	2.1071	2.7276	2.7027	3.1387	5.1036	4.97	5.1775	3.116	3.415	3.504	3.55	2.148	1.974	1.47	1.603	1.007	1.468	0.572	0.719	1.388	1.018	1.611	1.106	1.333	0.987	1.69	1.872	3.2229
Contig4592_s_at	Kinase46	no	BAB21081.1 e-126 putative calcium-dependent protein kinase [Oryza sativa (japonica cultivar-group)]	BEST BLASTX NR: 10/29/02 BAB21081.1 e-126 putative calcium-dependent protein kinase [Oryza sativa (japonica cultivar-group)]	putative calcium-dependent protein kinase [Oryza sativa (japonica cultivar-group)]	0	calcium-dependent protein kinase, putative / CDPK, putative	0	protein Protein kinase domain, putative	0	calcium-dependent protein kinase	1E-133	signalling.calcium	30.3	9_1	Contig4592_s_atputative calcium-dependent protein kinase [Oryza sativa (japonica cultivar-group)]	3.3677	3.5931	3.4782	3.2955	3.2048	3.3153	3.5318	3.4675	3.5472	2.3167	2.3347	2.2885	3.754	3.684	3.838	4.019	3.637	3.66	3.48	3.613	3.2	3.616	3.412	3.47	1.809	2.018	3.599	3.503	3.113	2.348	2.138	2.437	3.5512
Contig6464_at	Kinase67	no	0	BEST BLASTX NR: 10/02/02 AAM00191.1 e-118 guanine nucleotide-exchange protein GEP2 [Oryza sativa]	guanine nucleotide-exchange protein GEP2 [Oryza sativa]	0	guanine nucleotide exchange family protein	0	protein guanine nucleotide-exchange protein GEP2	0	guanine nucleotide-exchange protein GEP2	0	signalling.G-proteins	30.5	9_1	Contig6464_atguanine nucleotide-exchange protein GEP2 [Oryza sativa]	3.0618	2.7711	2.8072	2.3587	2.543	2.5531	2.621	2.6091	2.7761	1.883	2.4041	1.973	3.143	3.282	2.634	2.836	3.06	2.972	2.489	3.046	2.799	2.534	2.688	2.398	1.816	2.287	2.145	2.436	2.194	2.248	1.537	1.707	2.7665
Contig11369_at	Kinase141	no	0	BEST BLASTX NR: 10/02/02 BAB78668.1 e-102 putative receptor protein kinase PERK1 [Oryza sativa (japonica cultivar-group)]	putative receptor protein kinase [Oryza sativa (japonica cultivar-group)]	1e-157	protein kinase family protein	1e-124	protein Protein kinase domain, putative	1e-158	putative receptor protein kinase	0	signalling.receptor kinases.misc	30.2.99	9_1	Contig11369_atputative receptor protein kinase [Oryza sativa (japonica cultivar-group)]	1.5003	1.6784	1.5985	1.4209	1.7626	1.682	1.5733	1.6643	1.5452	1.6283	1.3878	1.8991	2.4	2.95	2.904	3.071	2.383	2.274	1.831	2.572	1.449	1.73	1.693	1.606	0.067	0.448	1.598	1.855	1.385	1.477	1.074	1.227	2.3507
Contig9207_at	Kinase18	no	AAL57666.1 3e-75 (AY065026) AT5g53140/MFH8_8 [Arabidopsis thaliana] gb|AAM91486.1| (AY133656) AT5g53140/MFH8_8 [Arabidopsis thaliana]	BEST BLASTX NR: 10/27/02 AAL57666.1 3e-75 (AY065026) AT5g53140/MFH8_8 [Arabidopsis thaliana] gb|AAM91486.1| (AY133656) AT5g53140/MFH8_8 [Arabidopsis thaliana]	protein phosphatase 2C, putative / PP2C, putative [Arabidopsis thaliana]	1e-119	protein phosphatase 2C, putative / PP2C, putative	1e-121	protein Protein phosphatase 2C	1e-123	protein phosphatase 2C, putative / PP2C, putative	4E-35	protein.postranslational modification	29.4	9_1	Contig9207_atprotein phosphatase 2C, putative / PP2C, putative [Arabidopsis thaliana]	2.1041	2.0917	2.2619	0.35484	0.35773	1.0837	1.258	1.3342	0.89609	5.6084	5.0309	5.3765	1.905	2.249	1.452	1.958	1.926	2.292	2.309	2.102	1.785	2.106	2.347	2.15	0.519	0.578	2.959	3.208	1.833	1.569	0.833	1.253	1.8865
Contig6535_s_at	Kinase142	no	Q9XF94 1e-52 Serine/threonine protein phosphatase PP2A-2 catalytic subunit gb|AAD22116.1| serine/threonine protein phosphatase PP2A-2 catalytic subunit	BEST BLASTX NR: 11/08/02 Q9XF94 1e-52 Serine/threonine protein phosphatase PP2A-2 catalytic subunit gb|AAD22116.1| serine/threonine protein phosphatase PP2A-2 catalytic subunit	Serine/threonine protein phosphatase PP2A-2 catalytic subunit gb|AAD22116.1| serine/threonine protein phosphatase PP2A-2 catalytic subunit [	1e-176	serine/threonine protein phosphatase PP2A-4 catalytic subunit (PP2A4)	1e-172	protein serine/threonine protein phosphatase PP2A-2 catalytic subunit	1e-177	Serine/threonine protein phosphatase PP2A-2 catalytic subunit	0	protein.postranslational modification	29.4	9_1	Contig6535_s_atSerine/threonine protein phosphatase PP2A-2 catalytic subunit gb|AAD22116.1| serine/threonine protein phosphatase PP2A-2 catalytic subunit [	2.2254	2.6922	2.3574	1.6479	1.8488	1.7414	1.6217	1.8821	1.5791	4.5644	4.3784	4.7312	2.217	2.273	2.531	2.487	1.932	1.79	1.984	1.782	2.167	2.283	2.433	2.218	0.72	1.336	2.366	2.239	2.006	2.18	1.891	1.802	1.7186
Contig8926_at	Kinase182	GBS3029	0	BEST BLASTX NR: 10/02/02 NP_174401.1 8e-49 putative protein kinase C inhibitor (Zinc-binding protein); protein id: At1g31160.1 [Arabidopsis thaliana]	zinc-binding protein, putative / protein kinase C inhibitor, putative [Arabidopsis thaliana]	7e-60	zinc-binding protein, putative / protein kinase C inhibitor, putative	2e-61	protein protein kinase C inhibitor - maize	1e-84	protein kinase C inhibitor (Zinc-binding protein) -related	0	protein.postranslational modification	29.4	9_1	Contig8926_atzinc-binding protein, putative / protein kinase C inhibitor, putative [Arabidopsis thaliana]	2.2709	2.0019	2.3125	3.2252	2.7411	2.5968	2.3406	2.0544	2.3761	2.2866	2.0833	1.9418	2.194	2.877	1.429	1.639	2.117	2.741	2.322	1.908	1.89	1.7	2.106	1.673	0.979	0.51	1.739	2.059	1.902	1.64	1.639	1.791	2.2184
Contig6091_at	TF43	GBM6023	BAB85784.1 1e-45 (AB071017) polygalacturonase-inhibiting protein [Citrus latipes]	BEST BLASTX NR: 11/08/02 BAB85784.1 1e-45 (AB071017) polygalacturonase-inhibiting protein [Citrus latipes]	floral organ regulator 1 [Oryza sativa (japonica cultivar-group)] dbj|BAC79683.1| floral organ regulator 2 [Oryza sativa (japonica cultivar-	1e-149	polygalacturonase inhibiting protein 2 (PGIP2)	9e-60	protein Leucine Rich Repeat, putative	1e-150	floral organ regulator 2	0	RNA.regulation of transcription	10.6.3	10_1	Contig6091_atfloral organ regulator 1 [Oryza sativa (japonica cultivar-group)] dbj|BAC79683.1| floral organ regulator 2 [Oryza sativa (japonica cultivar-	3.9063	4.0126	3.9135	4.4986	4.3391	4.943	4.9725	5.2099	5.2067	4.727	4.6054	4.7049	3.157	3.419	1.283	1.701	2.148	2.558	0.041	0.813	1.106	1.315	1.255	1.363	2.149	1.95	2.682	3.375	3.255	3.442	3.215	3.53	3.6973
Contig4343_at	TF154	no	AAL76994.1 3e-67 RNA binding protein [Elaeis oleifera]	BEST BLASTX NR: 11/06/02 AAL76994.1 3e-67 RNA binding protein [Elaeis oleifera]	putative RNA binding protein [Oryza sativa (japonica cultivar-group)]	1e-101	RNA recognition motif (RRM)-containing protein	7e-63	protein RNA binding protein	1e-103	RNA binding protein/SNP1 T01242	0	RNA.regulation of transcription	27.3	10_1	Contig4343_atputative RNA binding protein [Oryza sativa (japonica cultivar-group)]	3.5512	3.5033	3.1636	1.747	1.6163	1.3095	2.9149	2.858	2.7527	0.33184	0.32156	-0.66398	1.485	1.367	1.027	1.065	2.319	2.246	2.642	2.453	2.229	1.983	2.584	2.023	3.221	2.857	2.991	2.994	4.503	4.587	5.03	4.846	2.4125
Contig9640_at	TF55	no	0	BEST BLASTX NR: 10/02/02 AAM94322.1 e-110 (AF527809) putative oligouridylate binding protein [Sorghum bicolor]	putative oligouridylate binding protein [Oryza sativa (japonica cultivar-group)]	1e-168	oligouridylate-binding protein, putative	1e-168	protein oligouridylate binding protein, putative	0	oligouridylate-binding protein, putative, similar to oligouridylate binding protein (Nicotiana plumbaginifolia) GI:6996560; contains InterPro entry IPR000504: RNA-binding region RNP-1 (RNA recognition motif) (RRM)	0.000000000000006	RNA.regulation of transcription	27.3	10_1	Contig9640_atputative oligouridylate binding protein [Oryza sativa (japonica cultivar-group)]	1.5424	2.0223	1.7673	1.2042	1.2286	0.99353	1.6743	1.7283	1.3537	1.6958	1.4444	1.9331	2.117	2.381	2.136	2.484	1.97	1.887	1.149	1.598	1.155	1.15	1.269	1.321	3.13	3.101	2.594	2.116	2.656	2.688	3.443	3.662	1.8526
Contig11138_at	TF124	no	BAB62585.1 2e-81 (AP003255) contains EST D46400(S11056)~similar to putative RNA-binding protein~unknown protein [Oryza sativa	BEST BLASTX NR: 11/06/02 BAB62585.1 2e-81 (AP003255) contains EST D46400(S11056)~similar to putative RNA-binding protein~unknown protein [Oryza sativa	P0454H12.18 [Oryza sativa (japonica cultivar-group)]	1e-105	KH domain-containing protein	9e-97	protein KH domain, putative	1e-132	0	1E-140	RNA.regulation of transcription	27.3	10_1	Contig11138_atP0454H12.18 [Oryza sativa (japonica cultivar-group)]	1.7375	1.8216	1.8208	0.25737	-0.17663	-0.25688	1.431	1.376	1.3846	1.1248	0.91186	1.2711	0.991	1.015	0.491	0.567	1.374	1.09	2.19	1.774	2.443	2.565	2.363	2.012	2.856	2.813	2.538	2.307	3.443	3.578	4.046	4.005	1.0004
Contig4317_at	TF11	GBS3033	AAM80486.1 7e-33 DRE binding factor 1 [Zea mays]	BEST BLASTX NR: 10/29/02 AAM80486.1 7e-33 DRE binding factor 1 [Zea mays]	DRE binding factor 2 [Oryza sativa (japonica cultivar-group)]	1e-123	AP2 domain-containing transcription factor RAP2.4	2e-52	protein AP2 domain, putative	1e-125	DRE binding factor 2	0	RNA.regulation of transcription.AP2/EREBP, APETALA2/Ethylene-responsive element binding protein family	27.3.03	10_1	Contig4317_atDRE binding factor 2 [Oryza sativa (japonica cultivar-group)]	4.4927	4.3552	4.4371	4.5925	4.4308	4.6394	4.4827	4.3207	4.319	4.2141	4.236	4.0684	4.043	4.361	4.52	4.536	4.135	4.217	3.474	3.793	4.205	4.392	3.604	3.939	3.812	3.989	4.497	4.66	4.727	5.003	5.106	4.534	4.1904
Contig6526_at	TF1	GBM6020	AAK92632.1 6e-35 Putative EREBP-like protein [Oryza sativa]	BEST BLASTX NR: 10/13/02 AAK92632.1 6e-35 Putative EREBP-like protein [Oryza sativa]	Putative EREBP-like protein [Oryza sativa]	1e-107	AP2 domain-containing protein RAP2.12 (RAP2.12)	1e-32	protein AP2 domain, putative	1e-108	Putative EREBP-like protein	0	RNA.regulation of transcription.AP2/EREBP, APETALA2/Ethylene-responsive element binding protein family	27.3.03	10_1	Contig6526_atPutative EREBP-like protein [Oryza sativa]	3.8448	3.6392	3.2503	4.7517	4.3784	4.8255	4.3691	4.3255	4.3902	3.9334	4.4387	3.9072	4.6	3.965	4.75	4.811	2.836	2.018	2.456	2.77	1.638	1.72	1.424	1.416	6.175	6.49	3.253	2.941	4.519	4.063	6.308	6.559	3.0623
Contig15003_at	TF152	GBS3062	BAB44036.1 1e-42 (AP003023) hypothetical protein~similar to Arabidopsis thaliana chromosome 4, F8M12.6 [Oryza sativa (japonica	BEST BLASTX NR: 11/06/02 BAB44036.1 1e-42 (AP003023) hypothetical protein~similar to Arabidopsis thaliana chromosome 4, F8M12.6 [Oryza sativa (japonica	P0684B02.23 [Oryza sativa (japonica cultivar-group)] dbj|BAB86514.1| transcriptional coactivator-like [Oryza sativa (japonica cultivar-group	7e-62	transcriptional coactivator p15 (PC4) family protein (KELP)	3e-44	protein Transcriptional Coactivator p15 (PC4), putative	4e-63	0	0	RNA.regulation of transcription.General Transcription	27.3.50	10_1	Contig15003_atP0684B02.23 [Oryza sativa (japonica cultivar-group)] dbj|BAB86514.1| transcriptional coactivator-like [Oryza sativa (japonica cultivar-group	2.6701	3.2482	3.0044	0.27875	0.43965	0.56233	1.9725	2.2162	2.3549	0.40604	0.25072	0.57946	1.587	1.593	1.146	1.401	3.096	2.797	2.033	2.229	0.702	1.34	0.904	0.793	2.843	2.657	2.974	2.973	2.952	3.209	3.564	3.915	1.495
Contig5792_at	TF62	no	AAM22691.1 1e-45 HMG-I/Y protein HMGa [Triticum aestivum]	BEST BLASTX NR: 11/06/02 AAM22691.1 1e-45 HMG-I/Y protein HMGa [Triticum aestivum]	HMG-I/Y protein HMGa [Triticum aestivum]	4e-88	high-mobility-group protein / HMG-I/Y protein	6e-28	protein linker histone H1 and H5 family, putative	1e-47	0.2_HMGI_C T01859	1E-128	RNA.regulation of transcription.High mobility group (HMG) family	27.3.53	10_1	Contig5792_atHMG-I/Y protein HMGa [Triticum aestivum]	5.3478	5.455	5.4151	2.8957	2.5029	3.0246	4.6151	4.6032	4.6374	3.022	2.8335	2.9269	4.405	4.041	2.198	2.762	5.223	5.146	4.635	4.967	2.839	2.91	2.382	1.989	2.599	3.09	5.337	5.585	4.098	3.793	3.854	4.15	4.874
Contig5841_at	TF32	no	T05954 e-102 transcription factor myb4 - barley (fragment) emb|CAA68235.1| (X99973) myb4 transcription factor [Hordeum vulgare subsp. vulgare]	BEST BLASTX NR: 11/06/02 T05954 e-102 transcription factor myb4 - barley (fragment) emb|CAA68235.1| (X99973) myb4 transcription factor [Hordeum vulgare subsp. vulgare]	transcription factor myb4 - barley (fragment) emb|CAA68235.1| myb4 transcription factor [Hordeum vulgare subsp. vulgare]	1e-165	myb family transcription factor (MYB15)	3e-60	protein myb protein homolog - rice	7e-86	myb4 transcription factor	1E-167	RNA.regulation of transcription.MYB domain transcription factor family	27.3.25	10_1	Contig5841_attranscription factor myb4 - barley (fragment) emb|CAA68235.1| myb4 transcription factor [Hordeum vulgare subsp. vulgare]	0.95704	0.71037	0.93051	2.6993	2.4393	2.2003	2.4851	2.3975	2.2838	1.6279	1.3234	1.3877	1.961	1.661	2.206	2.115	0.806	0.717	0.457	0.649	1.162	1.301	0.749	1.197	2.42	2.221	1.21	1.045	2.046	1.442	2.757	2.773	2.1231
Contig9706_at	TF102	no	NP_180919.1 6e-52 (NM_128921) putative SWI/SNF complex subunit SW13; protein id: At2g33610.1 [Arabidopsis thaliana]	BEST BLASTX NR: 11/06/02 NP_180919.1 6e-52 (NM_128921) putative SWI/SNF complex subunit SW13; protein id: At2g33610.1 [Arabidopsis thaliana]	SWIRM domain-containing protein / DNA-binding family protein [Arabidopsis thaliana]	1e-91	SWIRM domain-containing protein / DNA-binding family protein	3e-93	protein SWIRM domain, putative	0	putative SWI/SNF complex subunit BAF170; SNF3/SWI3 T02400 activator required for expression of many genes; yeast, Saccharomyces cerevisiae	0	RNA.regulation of transcription.MYB-related transcription factor family	27.3.26	10_1	Contig9706_atSWIRM domain-containing protein / DNA-binding family protein [Arabidopsis thaliana]	1.3514	1.6094	1.4027	-0.29012	-0.42715	-0.73422	0.50782	0.46067	0.30874	-0.4377	-0.56039	-0.4181	-0.256	-0.61	-0.053	-0.001	0.151	0.346	-0.114	-0.08	-0.353	-0.427	0.498	0.03	1.246	1.269	1.307	0.857	1.242	1.261	2.177	1.781	-0.18394
Contig3307_at	TF16	no	BAB85204.1 5e-32 high mobility group box protein 2 [Oryza sativa (japonica cultivar-group)]	BEST BLASTX NR: 11/04/02 BAB85204.1 5e-32 high mobility group box protein 2 [Oryza sativa (japonica cultivar-group)]	high mobility group box protein 2 [Oryza sativa (japonica cultivar-group)]	3e-56	high mobility group protein beta1 (HMGbeta1) / HMG protein beta1	1e-29	protein HMG (high mobility group) box, putative	1e-57	high mobility group box protein 2	0	RNA.regulation of transcription.Nucleosome/chromatin assembly factor group	27.3.62	10_1	Contig3307_athigh mobility group box protein 2 [Oryza sativa (japonica cultivar-group)]	5.2827	5.3565	5.3819	3.6431	3.8719	3.7401	5.1705	5.2028	4.9158	2.2987	2.1336	2.3897	4.101	3.766	3.241	3.185	4.772	4.864	3.948	4.181	2.37	2.541	2.245	2.914	5.233	5.458	4.734	5.148	5.18	5.402	5.816	5.966	4.9401
Contig2970_s_at	TF48	no	CAB44297.1 7e-20 HMG1 protein [Zea mays]	BEST BLASTX NR: 11/08/02 CAB44297.1 7e-20 HMG1 protein [Zea mays]	OSJNBa0017B10.6 [Oryza sativa (japonica cultivar-group)] ref|XP_473515.1| OSJNBa0017B10.6 [Oryza sativa (japonica cultivar-group)]	9e-43	high mobility group protein beta2 (HMGbeta2) / HMG protein beta2	1e-19	protein HMG (high mobility group) box, putative	5e-44	unknown protein	0	RNA.regulation of transcription.Nucleosome/chromatin assembly factor group	27.3.62	10_1	Contig2970_s_atOSJNBa0017B10.6 [Oryza sativa (japonica cultivar-group)] ref|XP_473515.1| OSJNBa0017B10.6 [Oryza sativa (japonica cultivar-group)]	3.6744	3.7168	4.036	2.3015	1.9482	2.5925	4.1735	4.0766	4.3517	2.2536	2.4158	2.0773	3.407	3.635	2.121	2.122	3.498	3.411	3.195	3.099	2.995	2.793	2.629	2.984	3.372	3.335	4.244	4.66	4.014	4.068	4.715	4.388	3.7401
Contig5393_at	TF20	no	AAF67835.1 3e-97 LIM transcription factor homolog [Zea mays]	BEST BLASTX NR: 10/13/02 AAF67835.1 3e-97 LIM transcription factor homolog [Zea mays]	LIM transcription factor homolog [Zea mays]	1e-96	transcription factor LIM, putative	1e-85	protein pollen specific LIM domain protein 1b	1e-109	LIM transcription factor homolog	0	RNA.regulation of transcription.unclassified	27.3.99	10_1	Contig5393_atLIM transcription factor homolog [Zea mays]	1.8633	1.2862	1.8222	3.0417	3.1479	2.9511	1.4648	1.5189	2.0478	-2.2818	-0.55831	-1.4219	2.276	2.123	2.522	2.323	1.936	1.812	1.934	1.719	0.601	0.855	0.537	0.545	1.686	0.818	3.724	3.808	2.583	2.315	2.448	2.182	2.3334
Contig3618_s_at	TF21	GBS3035	T03400 4e-79 probable transcription factor SF3 - common tobacco emb|CAA71891.1| LIM-domain SF3 protein [Nicotiana tabacum]	BEST BLASTX NR: 11/06/02 T03400 4e-79 probable transcription factor SF3 - common tobacco emb|CAA71891.1| LIM-domain SF3 protein [Nicotiana tabacum]	putative LIM-domain protein [Oryza sativa (japonica cultivar-group)] gb|AAP06876.1| putative LIM-domain protein [Oryza sativa (japonica	6e-96	LIM domain-containing protein	2e-85	protein LIM domain, putative	3e-97	LIM-domain protein	0	RNA.regulation of transcription.unclassified	27.3.99	10_1	Contig3618_s_atputative LIM-domain protein [Oryza sativa (japonica cultivar-group)] gb|AAP06876.1| putative LIM-domain protein [Oryza sativa (japonica	3.3786	3.0867	3.3762	3.3002	3.5205	3.6072	3.7413	3.8341	3.9673	3.5224	3.5941	3.6103	3.746	3.778	4.049	4.048	3.815	3.746	2.675	3.033	2.361	2.449	2.383	2.571	2.667	2.967	3.836	3.877	4.097	3.724	4.326	4.522	3.7995
Contig3033_at	TF108	GBM6009	CAD40856.1 e-102 OSJNBa0064H22.1 [Oryza sativa (japonica cultivar-group)]	BEST BLASTX NR: 11/06/02 CAD40856.1 e-102 OSJNBa0064H22.1 [Oryza sativa (japonica cultivar-group)]	nucleic acid binding protein [Nicotiana tabacum]	1e-121	RNA-binding protein 47 (RBP47), putative	1e-114	protein RNA recognition motif. (a.k.a. RRM, RBD, or RNP domain), putative	0	PAB1 ACBP-67 T01254; yeast protein encoded by PUB1 binds T-rich single stranded DANN	0	RNA.regulation of transcription.unclassified	27.3.99	10_1	Contig3033_atnucleic acid binding protein [Nicotiana tabacum]	2.8169	2.9777	2.9323	1.5625	2.0597	1.7235	2.316	2.2201	2.333	1.529	1.7781	1.6525	1.993	2.37	1.748	1.833	2.075	2.093	3.176	3.092	2.472	2.117	2.386	2.361	2.972	3.263	3.849	4.187	4.977	5.618	5.654	5.627	1.855
Contig5087_at	TF46	no	BAB84432.1 2e-52 putative nuclear RNA binding protein A [Oryza sativa (japonica cultivar-group)]	BEST BLASTX NR: 10/29/02 BAB84432.1 2e-52 putative nuclear RNA binding protein A [Oryza sativa (japonica cultivar-group)]	putative nuclear RNA binding protein A [Oryza sativa (japonica cultivar-group)] dbj|BAB84432.1| putative nuclear RNA binding protein A [Oryz	4e-92	nuclear RNA-binding protein, putative	3e-63	protein Hyaluronan / mRNA binding family, putative	1e-116	nuclear RNA binding protein A/0.2_HMGI_Y T01851	0	RNA.RNA binding	27.4	10_1	Contig5087_atputative nuclear RNA binding protein A [Oryza sativa (japonica cultivar-group)] dbj|BAB84432.1| putative nuclear RNA binding protein A [Oryz	4.2587	4.3142	4.4729	2.4154	2.3661	2.9557	3.7817	3.7248	4.0737	1.124	1.8172	1.1717	3.041	2.687	3.163	3.292	3.92	4.065	4.176	4.339	3.663	3.831	3.497	3.622	3.758	3.771	4.098	4.354	3.549	3.683	4.907	5.1	3.785
Contig11079_at	TF107	no	AAK01176.1 4e-42 RNA-binding protein [Triticum aestivum]	BEST BLASTX NR: 11/08/02 AAK01176.1 4e-42 RNA-binding protein [Triticum aestivum]	0	1e-90	glycine-rich RNA-binding protein	4e-65	protein Transposable element protein, putative	5e-92	NONE	99999	RNA.RNA binding	27.4	10_1	Contig11079_at0	1.1558	1.1309	0.96471	-0.76974	-0.72862	-1.5434	-0.6493	-1.0291	-0.4381	-1.6562	-1.5497	-1.3175	-3.856	-1.858	-1.208	-3.457	-3.776	-3.803	-3.683	-3.647	-3.611	-3.72	-3.48	-3.544	-3.475	-3.375	1.527	1.057	0.562	0.541	0.799	0.631	-1.072
Contig7190_at	TF82	no	0	BEST BLASTX NR: 10/02/02 NP_179145.1 7e-66 DNA-directed RNA polymerase II, third largest subunit; protein id: At2g15430.1, supported by cDNA: 3839., supported by	DNA-directed RNA polymerase II 36 kDa polypeptide A / RNA polymerase II subunit 3 (RPB36A) [Arabidopsis thaliana]	1e-124	DNA-directed RNA polymerase II 36 kDa polypeptide A / RNA polymerase II subunit 3 (RPB36A)	1e-126	protein RNA polymerase Rpb3/Rpb11 dimerisation domain, putative	1e-116	DNA-directed RNA polymerase II, third largest subunit	1E-172	RNA.transcription	27.2	10_1	Contig7190_atDNA-directed RNA polymerase II 36 kDa polypeptide A / RNA polymerase II subunit 3 (RPB36A) [Arabidopsis thaliana]	4.1437	4.3676	4.3225	2.6003	2.5624	2.7445	3.899	3.81	3.9233	2.1118	2.3969	2.0618	3.258	3.619	3.447	3.64	3.725	3.713	3.085	3.436	3.349	3.38	2.675	3.163	3.809	3.773	3.869	3.808	3.93	4.158	5.048	5.107	3.4502
Contig4498_at	Kinase68	no	BAB10647.1 7e-34 contains similarity to RNA-binding protein~gene_id:MSL3.12 [Arabidopsis thaliana]	BEST BLASTX NR: 11/08/02 BAB10647.1 7e-34 contains similarity to RNA-binding protein~gene_id:MSL3.12 [Arabidopsis thaliana]	OSJNBa0069D17.2 [Oryza sativa (japonica cultivar-group)] ref|XP_472172.1| OSJNBa0069D17.2 [Oryza sativa (japonica cultivar-group)]	0	nuclear transport factor 2 (NTF2) family protein / RNA recognition motif (RRM)-containing protein	6e-95	protein Nuclear transport factor 2 (NTF2) domain, putative	0	0.2_HMGI_Y T01851	0	protein.targeting.nucleus	29.3.1	10_1	Contig4498_atOSJNBa0069D17.2 [Oryza sativa (japonica cultivar-group)] ref|XP_472172.1| OSJNBa0069D17.2 [Oryza sativa (japonica cultivar-group)]	3.4435	3.7358	3.8222	1.6581	2.2438	2.4801	3.1753	3.4232	3.4176	1.4614	2.0854	1.4449	3.347	3.523	2.896	3.462	4.173	4.237	4.394	4.297	3.564	3.887	3.752	4.051	2.639	2.978	4.237	4.363	4.323	4.434	4.513	4.423	3.34
Contig1546_at	Kinase11	no	BAB11739.1 e-120 TaWIN1 [Triticum aestivum]	BEST BLASTX NR: 10/31/02 BAB11739.1 e-120 TaWIN1 [Triticum aestivum]	TaWIN1 [Triticum aestivum]	1e-145	14-3-3 protein GF14 upsilon (GRF5)	1e-113	protein GF14-d protein - rice	1e-135	TaWIN1	0	signalling.14-3-3 proteins	30.7	10_1	Contig1546_atTaWIN1 [Triticum aestivum]	3.1279	3.0528	3.1996	3.0253	2.9207	2.9605	3.3906	3.3983	3.4461	4.1329	4.2878	4.2219	3.909	3.794	4.106	3.962	3.736	3.733	3.877	4.18	2.328	2.033	1.971	2.063	4.432	4.517	4.686	4.881	4.699	4.741	5.856	5.438	3.3865
Contig8728_at	Kinase30	no	CAC40033.1 e-120 P-type ATPase [Hordeum vulgare]	BEST BLASTX NR: 10/13/02 CAC40033.1 e-120 P-type ATPase [Hordeum vulgare]	P-type ATPase [Hordeum vulgare]	0	calcium-transporting ATPase 4, endoplasmic reticulum-type (ECA4)	0	protein putative calcium ATPase	0	P-type ATPase	0	signalling.calcium	30.3	10_1	Contig8728_atP-type ATPase [Hordeum vulgare]	3.1316	3.2259	3.3509	2.5354	2.9004	2.9777	3.2063	3.3823	3.4105	2.3696	2.9078	2.5908	3.625	3.857	3.551	3.823	4.213	4.135	2.871	3.402	2.746	2.499	3.089	3.277	3.077	3.261	3.577	3.845	3.142	3.796	3.944	4.005	3.772
Contig5611_at	Kinase66	no	AAK53813.1 3e-58 Ran binding protein-1 [Lycopersicon esculentum]	BEST BLASTX NR: 10/31/02 AAK53813.1 3e-58 Ran binding protein-1 [Lycopersicon esculentum]	Ran binding protein-1 [Lycopersicon esculentum]	3e-68	Ran-binding protein 1a (RanBP1a)	8e-68	protein Similar to Ran binding protein-1	2e-87	Ran binding protein-1	0	signalling.G-proteins	30.5	10_1	Contig5611_atRan binding protein-1 [Lycopersicon esculentum]	3.4918	3.1716	3.565	2.872	2.8927	3.0357	2.9464	2.8963	2.8873	1.7332	1.8999	1.7813	3.928	4.285	3.946	4.038	4.216	3.619	4.453	4.661	4.067	4.053	3.855	4.148	2.749	3.011	4.01	4.012	3.712	3.635	3.852	3.648	3.4461
Contig3329_at	Kinase63	no	NP_175706.1 e-102 putative GTP-binding protein; protein id: At1g52980.1 [Arabidopsis thaliana]	BEST BLASTX NR: 10/31/02 NP_175706.1 e-102 putative GTP-binding protein; protein id: At1g52980.1 [Arabidopsis thaliana]	GTP-binding family protein [Arabidopsis thaliana] gb|AAG52287.1| putative GTP-binding protein; 106556-109264 [Arabidopsis thaliana]	0	GTP-binding family protein	0	protein GTP-binding protein; 106556-109264, putative	0	GTP-binding protein -related	0	signalling.G-proteins	30.5	10_1	Contig3329_atGTP-binding family protein [Arabidopsis thaliana] gb|AAG52287.1| putative GTP-binding protein; 106556-109264 [Arabidopsis thaliana]	3.3232	3.6537	3.4651	1.4174	1.9294	1.8984	2.9378	3.0889	2.6853	0.11525	0.53711	0.27648	2.847	2.854	2.24	2.09	3.396	3.039	3.459	3.298	3.29	2.919	3.397	3.414	3.642	3.283	4.502	4.384	5.432	5.815	6.179	5.978	2.6003
Contig15529_at	Kinase74	no	0	BEST BLASTX NR: 10/02/02 BAB10215.1 4e-63 (AB010077) GTP-binding membrane protein LepA homolog [Arabidopsis thaliana]	GTP-binding protein LepA, putative [Arabidopsis thaliana]	2e-71	GTP-binding protein LepA, putative	5e-73	protein GTP-binding protein LepA	4e-85	NONE	99999	signalling.G-proteins	30.5	10_1	Contig15529_atGTP-binding protein LepA, putative [Arabidopsis thaliana]	0.70243	0.83931	0.74383	-0.31817	-0.2767	-0.61736	0.064487	0.33967	0.097691	0.15207	0.54082	0.25653	0.197	0.388	0.49	0.372	1.171	1.01	0.757	0.843	0.673	0.749	0.967	0.404	1.659	1.829	1.415	1.279	1.847	2.228	2.488	2.717	0.35821
Contig9749_at	Kinase158	GBS3024	BAB16326.1 e-118 putative receptor ser/thr protein kinase [Oryza sativa (japonica cultivar-group)]	BEST BLASTX NR: 11/07/02 BAB16326.1 e-118 putative receptor ser/thr protein kinase [Oryza sativa (japonica cultivar-group)]	putative receptor ser/thr protein kinase [Oryza sativa (japonica cultivar-group)] dbj|BAB16326.1| putative receptor ser/thr protein kinase [	0	protein kinase family protein / C-type lectin domain-containing protein	0	protein Protein kinase domain, putative	0	protein kinase family	0	signalling.receptor kinases.misc	30.2.99	10_1	Contig9749_atputative receptor ser/thr protein kinase [Oryza sativa (japonica cultivar-group)] dbj|BAB16326.1| putative receptor ser/thr protein kinase [	2.35	2.4125	2.2813	0.29117	0.16473	0.56845	1.2607	1.1528	1.5006	0.071386	0.056554	-0.29464	1.171	0.914	1.047	0.836	2.165	1.715	0.468	0.527	0.873	0.739	1.182	0.85	1.133	1.443	1.999	1.489	1.619	1.269	1.786	1.97	0.85732
Contig5644_at	Kinase185	no	AAF86353.1 e-128 (AF283668) serine/threonine protein phosphatase PP2A-5 catalytic subunit [Oryza sativa subsp. indica] [Oryza sativa	BEST BLASTX NR: 10/27/02 AAF86353.1 e-128 (AF283668) serine/threonine protein phosphatase PP2A-5 catalytic subunit [Oryza sativa subsp. indica] [Oryza sativa	serine/threonine protein phosphatase PP2A-4 catalytic subunit [Oryza sativa (japonica cultivar-group)]	1e-180	serine/threonine protein phosphatase PP2A-4 catalytic subunit (PP2A4)	1e-171	protein serine/threonine protein phosphatase PP2A-4 catalytic subunit	0	serine/threonine protein phosphatase PP2A-4 catalytic subunit	0	protein.postranslational modification	29.4	10_1	Contig5644_atserine/threonine protein phosphatase PP2A-4 catalytic subunit [Oryza sativa (japonica cultivar-group)]	2.7967	2.644	2.7729	1.6688	1.7842	1.4722	2.9023	2.7805	2.5073	1.4814	1.0363	1.4459	2.848	2.743	2.814	2.831	2.347	2.244	2.645	2.661	2.576	1.794	1.924	1.879	2.304	2.257	2.938	2.71	3.511	3.249	3.703	3.774	2.5668
Contig9035_at	Kinase15	no	BAA92966.1 e-115 unnamed protein product [Oryza sativa (japonica cultivar-group)]	BEST BLASTX NR: 10/29/02 BAA92966.1 e-115 unnamed protein product [Oryza sativa (japonica cultivar-group)]	unnamed protein product [Oryza sativa (japonica cultivar-group)] dbj|BAA92966.1| putative shaggy-like kinase dzeta [Oryza sativa (japonica c	0	shaggy-related protein kinase iota / ASK-iota (ASK9) (GSK1)	0	protein Protein kinase domain, putative	0	shaggy-related protein kinase eta / ASK-eta (ASK7), identical to shaggy-related protein kinase eta (ASK-eta) (Arabidopsis thaliana) SWISS-PROT:Q39011	3E-22	protein.postranslational modification	29.4	10_1	Contig9035_atunnamed protein product [Oryza sativa (japonica cultivar-group)] dbj|BAA92966.1| putative shaggy-like kinase dzeta [Oryza sativa (japonica c	1.8244	2.3587	2.0702	0.35461	0.49683	0.52792	1.4622	1.6167	1.6653	-0.013586	0.19957	-0.35794	1.933	2.266	2.162	2.369	2.362	2.311	2.026	2.462	1.95	2.002	1.778	2.061	2.132	2.064	2.8	2.315	2.706	3.009	2.68	2.672	1.7673
Contig10606_at	Kinase140	no	NP_182073.1 3e-96 putative protein kinase; protein id: At2g45490.1, supported by cDNA: gi_18491288 [Arabidopsis thaliana]	BEST BLASTX NR: 10/27/02 NP_182073.1 3e-96 putative protein kinase; protein id: At2g45490.1, supported by cDNA: gi_18491288 [Arabidopsis thaliana]	putative aurora-related kinase [Oryza sativa (japonica cultivar-group)]	1e-144	protein kinase, putative	1e-110	protein putative aurora-related kinase	1e-145	aurora-related kinase	0	protein.postranslational modification	29.4	10_1	Contig10606_atputative aurora-related kinase [Oryza sativa (japonica cultivar-group)]	1.4739	1.6618	1.6485	-0.072123	-0.42569	-0.25363	0.88257	0.72955	0.86887	-0.97912	-1.4164	-0.90398	1.185	1.385	1.181	1.235	1.178	1.206	0.744	0.903	0.77	1.1	0.925	0.824	1.5	1.421	2.156	2.067	1.935	1.925	2.294	2.32	0.68203
Contig3530_at	Kinase80	GBS3012	BAA36298.1 e-127 OSK1 [Oryza sativa]	BEST BLASTX NR: 11/08/02 BAA36298.1 e-127 OSK1 [Oryza sativa]	OSK1 [Oryza sativa] dbj|BAC56588.1| SnRK1a protein kinase [Oryza sativa (japonica cultivar-group)]	0	Snf1-related protein kinase (KIN10) (SKIN10)	0	protein Protein kinase domain, putative	0	NONE	99999	protein.postranslational modification	29.4	10_1	Contig3530_atOSK1 [Oryza sativa] dbj|BAC56588.1| SnRK1a protein kinase [Oryza sativa (japonica cultivar-group)]	2.349	2.575	2.5434	2.6324	2.6598	2.5225	2.4246	2.4816	2.1411	2.7918	2.5891	2.7987	3.248	3.175	3.601	3.79	2.289	2.456	1.741	2.025	1.564	1.802	1.843	1.723	3.404	3.189	2.133	2.317	2.433	2.531	4.144	4.16	2.6857
Contig6247_at	Kinase169	no	0	BEST BLASTX NR: 10/02/02 BAB63697.1 3e-95 (AP003277) putative serine/threonine-specific protein kinase [Oryza sativa (japonica cultivar-group)]	putative protein kinase [Oryza sativa]	1e-153	protein kinase (APK1b)	1e-141	protein protein kinase, putative	0	protein kinase (APK1b)	0	protein.postranslational modification.kinase.receptor like cytoplasmatic kinase VII	29.4.1.57	10_1	Contig6247_atputative protein kinase [Oryza sativa]	2.4181	2.3294	2.3002	1.3593	1.4825	1.3561	1.7009	1.683	1.9082	1.8716	1.9665	1.7225	1.198	1.727	2.111	1.744	2.014	2.003	1.167	1.505	1.768	1.675	0.613	0.692	2.809	2.979	1.466	0.821	2.168	2.367	3.716	3.763	1.9851
Contig15114_at	Kinase173	GBS3028	AAM22712.1 e-106 (AC098693) Putative protein kinase [Oryza sativa (japonica cultivar-group)]	BEST BLASTX NR: 10/25/02 AAM22712.1 e-106 (AC098693) Putative protein kinase [Oryza sativa (japonica cultivar-group)]	Putative protein kinase [Oryza sativa (japonica cultivar-group)]	1e-114	protein kinase family protein	3e-75	protein Protein kinase domain, putative	1e-115	Putative protein kinase	0	protein.postranslational modification.kinase.receptor like cytoplasmatic kinase VII	29.4.1.57	10_1	Contig15114_atPutative protein kinase [Oryza sativa (japonica cultivar-group)]	1.0012	1.5455	1.2652	0.60319	0.88347	0.82521	1.2032	1.462	1.3917	0.19714	0.5342	0.2319	1.036	1.923	1.068	1.765	1.011	0.943	-0.014	0.573	0.275	0.209	-0.213	-0.45	1.136	1.525	0.624	1.07	0.691	1.255	2.355	2.346	0.7819
Affymetrix ID	Gene ID	Marker ID	BLAST hit	Gene Title	NR Description	NR E-Score	Arabidopsis Description	Arabidopsis E-score	Oryza sativa Description	Oryza sativa E-score	MAPMAN annotation_Bjorn	MAPMAN score_Bjorn	MapMan functional categories December 2006	MapMan functional bins December 2006	Subcluster		0404-13(INF_MX_A_43)	0404-34(INF_MX_B_44)	0404-55(INF_MX_C_45)	0404-16(BRC_MX_A_52)	0404-37(BRC_MX_B_53)	0404-58(BRC_MX_C_54)	0404-15(PST_MX_A_49)	0404-36(PST_MX_B_50)	0404-57(PST_MX_C_51)	0404-14(ANT_MX_A_46)	0404-35(ANT_MX_B_47)	0404-56(ANT_MX_C_48)	P4_1_daf	P4_2_daf	P8_1_daf	P8_2_daf	E4_1_daf	E4_2_daf	E8_1_daf	E8_2_daf	E16_1_daf	E16_2_daf	E25_1_daf	E25_2_daf	E0_1_hai	E0_2_hai	Em16_1_daf	Em16_2_daf	Em25_1_daf	Em25_2_daf	Em0_1_hai	Em0_2_hai	0404-38(CAR5_MX_B_56)
[truncated: 62 more columns]
