# Supplementary material for: Linkage mapping of putative regulator genes of barley grain development characterized by expression profiling
Source: BMC Plant Biol. 2009 Jan 9;9:4. doi: 10.1186/1471-2229-9-4 (PMC2648977; doi:10.1186/1471-2229-9-4)
Supplement: Additional file 4 — SNP site detection. List of SNPs found in the mapping populations Steptoe/Morex (SM), Oregon Wolf Barley (OWB), Brenda/HS213 (BHS213) and Brenda/HS584 (BHS584). [file 1471-2229-9-4-S4.xls]

## Sheet: Tabelle1
SNP-site description
Locus	#SNP	SM	OWB	BHS213	BHS584	Mutation type	Predicted
							SNP location
GBS3000	1s	A/T	A/T	A/T	A/T	transv.	intron
GBS3001*	1-2s		C/T			trans.	intron
GBS3001*	1-2s		A/G			trans.	intron
GBS3002	1s		G/T			transv.	intron
GBS3003	1s		T/C			trans.	UTR
GBS3004	1s	A/G				trans.	exon
GBS3005	1s		A/G			trans.	exon
GBS3006	1s			A/C		transv.	UTR
GBS3007	2s		C/T			trans.	exon
GBS3008	1s		C/G			transv.	exon
GBS3009	1s		G/A			trans.	exon
GBS3010	1s		T/G			transv.	intron
GBS3011	1s	C/A				transv.	UTR
GBS3012	1s		G/A			trans.	exon
GBS3013	1s	A/C				transv.	intron
GBS3014	1s		G/T			transv.	UTR
GBS3015	1s		C/T			trans.	UTR
GBS3016	1s			T/C		trans.	exon
GBS3017	3s			G/T	G/T	transv.	intron
GBS3018	1s	C/G				transv.	UTR
GBS3019	1s	T/C	T/C			trans.	intron
GBS3020	4s		G/C	C/G		transv.	UTR
GBS3021	3s		G/A			trans.	intron
GBS3022	2s			A/G		trans.	intron
GBS3023	1s			G/C	G/C	transv.	intron
GBS3024	1s	A/C	T/C			transv./trans.	exon
GBS3025	1s		C/T			trans.	exon
GBS3026	2s		C/T			trans.	exon
GBS3027	1s	T/C		T/C		trans.	UTR
GBS3028	2s		G/A			trans.	exon
GBS3029	1s	T/A	A/T			transv.	exon
GBS3030	2s		C/T	T/C	T/C	trans.	exon
GBS3031	1s		T/C	T/C		trans.	exon
GBS3032	1s	G/A				trans.	exon
GBS3033	1s	C/T	T/C			trans.	exon
GBS3034*	1-2s	A/G				trans.	intron
GBS3034*	1-2s	C/G				transv.	intron
GBS3035	1s		A/C			transv.	intron
GBS3036	2s			C/T	C/T	trans.	exon
GBS3037	1s	C/T				trans.	intron
GBS3038	1s	C/T	T/C		C/T	trans.	intron
GBS3039	1s	G/A				trans.	UTR
GBS3040	1s	C/T	T/C			trans.	UTR
GBS3041	2s	T/A		T/A	T/A	transv.	exon
GBS3042	1s			T/C		trans.	intron
GBS3043	1s		T/C			trans.	exon
GBS3044	1s		A/G			trans.	UTR
GBS3045	1s		G/A			trans.	exon
GBS3046	1s	G/A				trans.	intron
GBS3047	1s	G/A				trans.	exon
GBS3048	1s			C/A		transv.	?
GBS3050	1s	G/A				trans.	UTR
GBS3051	1s	G/A	A/G		G/A	trans.	intron
GBS3052	1s	A/G	A/G	A/G	A/G	trans.	intron
GBS3053	1s			G/A	G/A	trans.	exon
GBS3054	1s	C/T		T/C		trans.	exon
GBS3055	1s		T/C			trans.	intron
GBS3056	2s	G/C	G/C			transv.	exon
GBS3057	3s			C/G	C/G	transv.	UTR
GBS3059	1s	A/G	A/G			trans.	exon
GBS3060	1s	G/C				transv.	UTR
GBS3061	2s	C/T				trans.	exon
GBS3062	2s	G/C				transv.	exon
GBS3063	1s		G/C		C/G	transv.	UTR
GBS3064	1s		C/A			transv.	UTR
GBS3065	1s	A/G	A/G			trans.	exon
*SNPs that can be genotyped in one assay possess the same locus identifier
