# Supplementary material for: Linkage mapping of putative regulator genes of barley grain development characterized by expression profiling
Source: BMC Plant Biol. 2009 Jan 9;9:4. doi: 10.1186/1471-2229-9-4 (PMC2648977; doi:10.1186/1471-2229-9-4)
Supplement: Additional file 5 — Information for genotyping assays or amplification in wheat barley chromosomal addition lines. Primer information for Pyrosequencing, CAPS and indel assays. [file 1471-2229-9-4-S5.xls]

## Sheet: Tabelle1
Information for genotyping assays or amplification in wheat barley chromosomal addition lines
Locus	#SNP	IPK Crest ID	Assay type	Sequence to analyse	Forward primer	Reverse primer	Sequencing primer	PCR prod.	Restrict. enzyme	diagnost. allele
								[bp]
GBM6000		cn1864	indel	---	GCCTCCCTCCACCTCGTCTT	GAGCCCCCTCTCCATCAGGT	---	315	---	---
GBM6001		cn3319	indel	---	AGGACAGCTCCGGCAACATC	GTCCTCGGCGCAGAACTTGT	---	362	---	---
GBM6002		cn5013	indel	---	TGACACCGAGGTCTCGGACA	CTGCGTTCGACTGCTTTGGA	---	348	---	---
GBM6003		HY04K03	indel	---	TGTTCGCTGCAGGGACGATA	CTCCGGGGCTCAGAGACTCA	---	307	---	---
GBM6004		cn8568	indel	---	CAGAGACAAGGGAGGAGAGG	AGCTCGATCTGCATGTTGTC	---	401	---	---
GBM6005		cn9051	MS	---	GAAGAGACATACACTGCCTTCG	TCCATCACAAAAAGAAGACCC	---	254	---	---
GBM6006		cn5053	indel	---	AGAGCCAGCAGACTCGCTC	CTGTGCAATCCTCTGCACAA	---	422	---	---
GBM6007		cn7852	indel	---	CTTTTCTTCCTTCCCCGATC	ACCTCCTCCTCCACGGAC	---	366	---	---
GBM6008		cn1591	MS	---	TTCATGTTGTGCTCGGGAT	AAACAAGACCAAAGCGGAGC	---	99	---	---
GBM6009		cn1513	MS	---	AGGCTCTTCTGGTTCTTGCA	CATAGCAGCGTCAGCAGAGT	---	?	---	---
GBM6010		cn5556	indel	---	GACCACATCGTCTGCTCAGA	AGAAGATGTTGAGCACGCCT	---	552	---	---
GBM6011		cn9028	indel	---	CCGTCGATCTCTTCGACTTC	TTCTTCTTGTGGTGCTCGTG	---	332	---	---
GBM6012		cn2410	indel	---	TGGACATGCCCTGCATCT	AACGGAAGCAGATTAGATGAGC	---	220	---	---
GBM6013		cn295	indel	---	GTCGCCACCGTACATTCC	AGTAAAGCTATGGCGAGAGCC	---	533	---	---
GBM6014		cn1611	indel	---	CCCTCATCACCATCACGAG	GTCGAGGTGGACTCGAGAAG	---	334	---	---
GBM6015		cn70	indel	---	CGGGACACGGTGGTAAAG	TGCAAATTAAGTGCAAACCG	---	321	---	---
GBM6016		cn3978	WB	---	TTCGCCTACTGGGGCGTTTA	GGCATCAGGCTCTGCACTCA	---	452	---	---
GBM6017		cn6792	WB	---	GAAGCCTTCGCAGCATTCTCAGG	GCCCTGCACCCCAACTAAAAGG	---	?	---	---
GBM6018		HB23O17	WB	---	TCTCTGCCCCCATGTCCCTA	CGGCACAAATACAGGCAGCTC	---	301	---	---
GBM6019		HZ64B22	WB	---	ACTGCAACTGGGCATCAAGG	CAAAAGCAGAAGGCCATCGAG	---	302	---	---
GBM6020		cn10353	WB	---	CTCGACAGCCTGCTCAGC	TTTGCACCGAAGGCGTAG	---	301	---	---
GBM6022		cn6986	WB	---	ACGCCTACAACAACCCACAG	TCTTAAAACAGCCACGGGG	---	434	---	---
GBM6023		cn5758	WB	---	CGAGATCAACACCGTGGATC	CACGAGAACGCCAACACTG	---	432	---	---
GBM6024		cn2906	WB	---	CTTTGCGAGTGAAGAGGATG	GCAAGCACGATTTTACTGTTG	---	427	---	---
GBM6025		cn2753	WB	---	CTCTTCGAGATCGAGGGAAC	TTCAGTTTTCGGTGGTGGTA	---	536	---	---
GBM6026		cn721	WB	---	CTGGCGAGATTCTATCAGACG	GCTCCTGTTGTTCAGCCTTC	---	516	---	---
GBM6027		cn13900	WB	---	AGGCAATCACCTCCCCTC	CGCCATTGTCAAGCTGTG	---	562	---	---
GBM6028		cn8827	WB	---	CAGTCACTTGGCTCCTCCTC	CCACATTCTGCATGTTCCAC	---	316	---	---
GBS3000	1s	cn715	Pyro	G[A/T]TGTTTGCAGTTTTCACATATCAATT	*TGTTCACAACTGCACGATGATAAT	TTTATGTCCCCTCCATTGAAGA	TGAATAGCTAGCTATTTCTT	138	---	---
GBS3001	1-2s	cn8436	Pyro	C[C/TA/G]ACTGCAGAACAGGAAAAGACATTCA	*GGGAAGATGAATGGTTCAAGA	GCCACAAGGTGTTCCTATGA	TTCTGGGAGAACAGATATG	233	---	---
GBS3002	1s	cn6766	Pyro	[A/C]ATACCTGTAGTAATCACCCTTCATC	*TACCTGAAGATGAAGGGTGATTAC	CAACCAGGGAATCAGTTTAATATG	AGCTGCTCGCTAGTGT	101	---	---
GBS3003	1s	cn5154	Pyro	A[T/C]CAGGAGGCTTGCGGCATGGACGCAG	CGCCTTCAGAATCAAGGTACGA	*CAATAGGCCAAGAGGAAGAGGT	TGGATCGCCATGTTC	119	---	---
GBS3004	1s	cn10053	Pyro	GC[T/C]CGACGCCCTGACGTCCGCCGAGGTG	AAGCGATTCAGGCGCATA	*GTTCGCGGTGATCAGCTC	GCACGCCAAGACGGT	133	---	---
GBS3005	1s	cn1584	CAPS	GCTGGGTACC[A/G]TCTCTCCTCT	TGCAGCAGCACGTAGCCTTC	CACCCATCCAAATGGGTCGT	---	~710	HpyCH4III	OWBrec (279)
GBS3006a	1s	cn3004	Pyro	[A/C]GAGATGGCGTAGAACCTGTAGTCCT	*AGGACTACAGGTTCTACGCCATCT	GTCTTGTCCTTGTTGCTGAACTCA	CTCAGGGTACTCCGC	61	---	---
GBS3007	2s	cn6538	Pyro	[A/G]ATGTCCGGCCCGAACATGATGCTGC	*TCGAAATGCAGCATCATG	GTCGATGAGGATGCTGTACG	TTGGTGGCGTACCCACA	186	---	---
GBS3008	1s	cn5286	Pyro	[C/G]GAGTTGAACCCCAACTTCCGATACT	*TATCGGAAGTTGGGGTTCA	GACCCCTTCTCCTTCGACT	CATATTCAACGAAGCTCT	101	---	---
GBS3009	1s	cn10731	Pyro	TTGAT[A/G]GTTTGTCCTCTCGGTGGAGCAGCAG	*AGCAAGAAGGCCCTCGACATAG	CAGCCTGCCTTTTTCACAGC	TCCTTGCCACCAACG	107	---	---
GBS3010	1s	cn1711	Pyro	TG[A/C]CTACCTATGGAACTACGGAAGAGTA	CAACCTATCAAAGCAAGCACCTAA	*CAAACGATTACTCTTCCGTAGTTC	CAAAGCAAGCACCTAA	60	---	---
GBS3011	1s	cn3360	Pyro	[A/C]GGTATAGTCTTCATAGCCTCTGACT	*TGAAGAGGACATGAAGCTGGTAA	CATCACACCCTCATCTGTTAAAGC	GGGATCTCCACCTTG	129	---	---
GBS3012	1s	cn10462	Pyro	TA[C/T]GCTGGGCCTGAAGTTGATGTATGGA	*AAAAGGTTGGGTATGTTCTCGT	TGCAGCTCCCGAGGTTATA	AGGTTATATCTGGAAAACTG	132	---	---
GBS3013	1s	cn3179	Pyro	CAA[A/C]GGAATAATGAGATTAATGGAAAATA	*CCACATGGAAATTTAGTGCTAGTT	AGCTTGTCCTCCTCAAGATTG	AACCACTTCTTCTGCG	141	---	---
GBS3014	1s	cn6525	Pyro	GA[C/T]GAGTCCCTTGACATGAAGAATTGCA	AATCCCGTGGACGAATGTG	*GCAAGATAGACCAGCCTATGCA	GACGAATGTGGTATCCT	72	---	---
GBS3015	1s	cn6921	Pyro	A[C/T]GCACGAGACCCTGTCAGCTTAGAT	*TCTAAGCTGACAGGGTCTCGT	TGGTGCTGTTTGGTAGATCTTTC	CCCAGTGAATCTCTCAT	75	---	---
GBS3016a	1s	cn3978	Pyro	[A/G]TTAGCAAGAGATGCGAAATATGGGT	*GGCTTTGGCAGACCCATATTT	CGAAATTGGATGCCTTGAA	AGGCTCACGTTCCAC	70	---	---
GBS3017a	3s	cn6529	Pyro	[G/T]TTAAACGGTTATCCTTCCTTTCCGT	AGGGGGAGCATTAAACAACTG	*CACGGAAAGGAAGGATAACC	CTGATTCCCAATGCC	60	---	---
GBS3018	1s	cn8223	Pyro	CC[G/C]ATGGCCTGTGGTATCCCAGCACCAG	AACCCCCACAAGCATAGCC	*TCCTCAGCAGCAGATCCC	CCACAAGCATAGCCC	119	---	---
GBS3019	1s	cn8638	dCAPS	ACCTTGTTTC[C/T]GACTTACATA	CAAAAGCTTGTCTGGTGCAGTG	TTTGTTGAACCGTTATGTAAGCC	---	~340	MspI	OWBdom (317)
GBS3020	4s	HA28P22	Pyro	[C/G]CGCAACTCGTTCCGCGCGGCGGAGG	GGTGAGCAAGGGCAGGAA	*GCGTTCTCCACCCGTGAT	CGGGGAGGAGGCGGT	100	---	---
GBS3021	3s	cn7829	Pyro	[G/A]TGAATGTTTTCTTTACTTGTATTCT	TGGACGTGTCTACAGGTCACAGT	*CACACAAATTCCGTCATTGATC	CTGTATATTTCTGAAAGCAC	265	---	---
GBS3022a	2s	cn7829	Pyro	T[C/T]CAGAAATATACAGGGATCAGATATG	*GAGGGTACTTTTGGACGTGTCT	ACCGCAACCCAACAATAAC	AGAAAACATTCATGTGCT	148	---	---
GBS3023a	1s	cn8722	Pyro	TG[C/G]AACTATCACAGCTCTCACATCTCCA	GCGGTCGAACTTGTTTAGTG	*GGTTGGCAGATAGGTCGAGTA	TAGTGGTAGCATTCCCT	83	---	---
GBS3024	1s	cn1915	Pyro	[A/G]AAGAAGGATTTCTACTCCGAGATCA	*ACTGATCTCGGAGTAGAAATCCTT	ATTGAAGAGATCCAGCCTACAAA	GAGATCCAGCCTACAAAG	52	---	---
GBS3025	1s	cn2012	Pyro	G[G/A]AGGACGGCGGGGGCGAGCGATCACT	CTGCTGAGTCGGTTCAGTG	*CGAGCTTGAAGCACCTGAC	TGGAGATATACTAGGATCTG	128	---	---
GBS3026	2s	cn2731	Pyro	A[C/T]ACTGATAGTAATAATTTTCT	*AGGAAGCGAAATAGGTCAAACAGC	TTGATGCCCAAGCATAGGTGA	CCAGGCAACTGTAGTGT	123	---	---
GBS3027	1s	cn4879	Pyro	[A/G]TTCAGGGGACCTGGCAATGATGAAA	*ACAGCTGGGCTATCAGGGAACT	CTCCGTCGATTGGTGGACTCT	CTCTATGGCAAGACACC	138	---	---
GBS3028	2s	cn6700	Pyro	C[C/T]GACGGCGGGTAGCTGCCGCGGAGGG	TTCAGGCCTATGGCAACGT	*GCTCTGGAGGCTTACTCACACC	CCACCAGCTGGTTGAGCG	217	---	---
GBS3029	1s	cn8524	Pyro	C[A/T]GCTTACATCCTTCTGCTCCGT	TGATGAAAGGGGCAGAAA	*TTCTTTACGCTGCGAAAGTAGT	GTCTGCAGCATGAGC	143	---	---
GBS3030	2s	cn11075	Pyro	CT[C/T]GACCTGAACTGCCCGCCGCCGGCCG	GAAGCCCGTCCCTTTTGATCT	*TAAACTCGGGCCACCGATC	CCCGTCCCTTTTGAT	72	---	---
GBS3031	1s	cn2431	Pyro	C[A/G]TCATAGGCTCTGGCAGCTTCCTCGG	*GCAACTGCTGCTGGTGAATA	TTCTGAGGCTGCACAAATTG	TTCTGCGGGCTTCAA	404	---	---
GBS3032	1s	cn3712	Pyro	TC[G/A]TCACCGATGTCGAGGTCCATGTCCA	*CCGTCTTCTGTTCTGGAAGC	ACGGTTTGCAGGAAATCATC	GGCATCTCCAGGAAG	366	---	---
GBS3033	1s	cn9232	Pyro	G[C/T]CTCAACCCCTCTTCCTCCCT	ACGTGAGTTCGAGCGAGGTA	*CGAGTGCTCTCACCAGATCC	CAAGGTAAGGTTCTCTGA	443	---	---
GBS3034	1-2s	cn649	Pyro	ACT[A/G]TTATACTT[C/G]TTTTTATCGAT	*CATGTAGAGGTGGTCAAAAAATTG	GGTGCTTGTTATGCCTGAGATT	TTCAAGACCTTCCTAATAAT	89	---	---
GBS3035	1s	cn4134	Pyro	TAT[A/C]TGGACATCTTGTTTTTGCTGTTTGG	TCGTGTGCCTGCCTAGGATA	*GAACGAGGAGTAGCTGCTAAACTG	AAGTAAGAGAAATAACAATC	160	---	---
GBS3036a	1s	cn2218	Pyro	TGA[C/T]TACATCAGATATGTTCTGAGATGCA	CATTCCGGTGGGGAACTTT	*TCTAGCACCTTTAGTTGCATC	TTTTGCTCACACTGTTG	148	---	---
GBS3037	2s	cn2218	Pyro	AT[C/T]CTGAAGTCATCAGGGGCAACAACAA	GCTTGCTCCTGCCGAGAA	*TCATCAGCCTGCCAGAAGAAAG	TGCCGCTACCAAGTT	217	---	---
GBS3038	1s	cn6518	Pyro	TG[G/A]CATTTCTTATTGCGACTTGGCGCAA	TGAGGCGTTCTTCATGAGGAG	*TGAAGTATTTTGCGCCAAGTC	GAAGAAGTTATTAGAAAAGG	184	---	---
GBS3039	1s	cn1884	Pyro	CTC[G/A]TCGGAACCCACGGGTGTCGTGCCCC	CTCTGACGCCCACAAGCT	*TCGGGAGGACGTTAGCAA	GCTCGGCATGGCCTC	101	---	---
GBS3040	1s	cn4935	Pyro	[T/C]TGCCATGGGTTCGATCCTCCATTGT	CCGAGCGAAATACTTCAAGC	*CCGAGCGAAATACTTCAAGC	GCTGTTGAGGAGGCT	355	---	---
GBS3041a	1s	cn8415	CAPS	TGCAGAAAAG[T/C]TACCTGTTTC	GAGGAGGATGATCAAGAACAGG	GCTTCACCAATCACCACGAA	---	~440	MaeIII	Morex (2029
GBS3042a	2s	cn8415	Pyro	ATACTAGTATATA[T/C]CTTTATGGTAAC	*TACAAAAACACGGGGAGGAG	CGCAAGCAGGTATTTTTAGCA	CATGTTGAGCTGGAAA	152	---	---
GBS3043	1s	cn3585	Pyro	[G/A]CTAAAGCTGGTGTAATAACTGCTCT	CCCTGGCTGGAAGTCTGG	*CGTTGCACCTGAAGCACTCC	CGTTTCATATTTTGCTTTGT	174	---	---
GBS3044	1s	cn9019	Pyro	ATA[A/G]TCGTCCTTTTGGGAATCCTCACAAT	*CCATTGCTACGGGGACTAAA	GTTATCAGCCTCCAGGGACA	CTGGTGGTCCGATGA	325	---	---
GBS3045	1s	HF08L17	Pyro	[G/A]TGGAAAGCTTCTTGGTATCTGACTA	ATCGGGATAAAGGAAATGGG	*GCCCTCATTGTAGTTCCATAGC	AGGTATGTCAGCTTACAGTT	437	---	---
GBS3046	1s	cn9077	Pyro	T[A/G]ATATTCTAATCTGACACGTTTCTGC	TTGAGGAGACATTTGACGACTACT	*CTTCGCAAAACTACAATAAAGCA	AATCTGTGCAGAAGAAAA	154	---	---
GBS3047	1s	cn2490	Pyro	CAA[C/T]GAGAAAACAATGCACAACTGCATCC	*TGCAAGCAGCAGTAGAAGTTGGT	TCACCACGCCACCTGATAC	TCCTCCTGGGCAGTT	159	---	---
GBS3048a	1s	cn2829	Pyro	[A/C]CTTTGGTACTTCATGACTGGCTAAA	GATGAAGAAGGGTGTTCGGATTA	*TCAAGAGCAGCCTGGCATATA	GTCTGTTCAGTGCTCTTC	221	---	---
GBS3050	1s	cn6137	Pyro	CA[G/A]ACATCACCAAACACATCATCGTACA	GCGAGAGGCTAGCTTCAAGA	*GCAACAACCTGACCAATGTG	CACATCATTTCATCTCCTT	418	---	---
GBS3051	1s	cn6517	Pyro	[G/A]CATTTCTTATTGCGACTTGGCGCAA	AGAGGTTGAAGCAAGAAGAGAGTT	*CGCCAAGTCGCAATAAGAAAT	GAGAGTTATTAGAAAAGGTG	60	---	---
GBS3052	1s	cn619	CAPS	TACTAGCGACA/GTAATTTTTGT	GTGAGCAGTAGCCGTTTCC	GCAGCAGTGTACAACGTTGA	---	~630	HinfI	OWBrec (301)
GBS3053a	1s	cn4985	Pyro	CA[C/T]AAAACATAAATCATGTCTGATTTTT	*TTTTCGGGGGGACAAAAG	AGTGGTGCAAGGCGAAGC	TTCCCCTGCTTGGAG	148	---	---
GBS3054	1s	cn2280	Pyro	CGT[C/T]GTCCGCCATCT	CCCTCCGACGGTGCTCTC	*GGACGGCTGGAAAGTCGC	CGGTGCTCTCGCGCT	67	---	---
GBS3055	1s	cn10805	Pyro	[A/G]CACTCGATGTGCTAACAGGATATTC	AGGTCCCTGAAAATGCAACAGTT	*CAACGGGGAACAGGGAAT	GGTGACTTATTAGCAACCAT	223	---	---
GBS3056	2s	HF05C08	Pyro	A[G/T]GAAACTGTCATGATGGAGCTTTTGA	CTTACCGTCGCCTTGAAGTACCA	*ATCTCAAAAGCTCCATCATGACA	AATTCTATTATTAGGAACAG	215	---	---
GBS3057a	3s	HZ36O07	Pyro	C[G/C]ACTCCACCACCA	ATGCGCGTGGATGAGCTTA	*AGAACTCGTCGGCGAAAGA	CGCCGCGCCGGACAA	189	---	---
GBS3059	1s	cn9131	Pyro	AC[A/G]TACACACAAACGTCGATTTCCACAC	*TTGTGTGGAAATCGACGTTTGT	TCCAAAACACAACACAGATTTATG	GCTAAATCAGAACTCTGCAT	163	---	---
GBS3060	1s	cn8120	Pyro	T[C/G]TGAGTATCACAGCCTCACAGTCACGG	AAGTGAAACAGCCGCTGGTG	*CCGATCGAGTGTAGCAGCAATCT	AAACAGCCGCTGGTG	194	---	---
GBS3061	2s	cn8974	Pyro	[G/A]GCAGAAACATCACGTGAGAACACAG	ATACGGCACGCAGCCTATTA	*CAGAAGCCCACAGACTGATTGA	ACAGCAGGGCAGCGA	121	---	---
GBS3062	2s	HF08C02	Pyro	[C/G]TATGTTGGACCAAAGTTTCGTCCCT	*GGGCCCGTCATATCCATAC	GGTTGAGCAGTGGGAAACAT	ACTAGTTATCCGCCG	367	---	---
GBS3063	1s	cn4641	Pyro	CAA[C/G]TGCGGCACCAGCTGCGGCTGCTCCT	*GCATGGCACCTGCTCTGAT	GAGATGGCGGCGGAGAAC	CGGCTGCACCCAGTG	219	---	---
GBS3064	1s	cn469	Pyro	GG[G/T]CTCGTGGTAAAAGAACCCACGGCGC	CTCGCGTCATCCAATCCTC	*GTGTTCCTTGACGCCTTCG	CACTCCTAGGAGCGG	126	---	---
GBS3065	1s	cn11370	Pyro	CGT[A/G]GTCATCAAGCAGGAGTACAAGATTT	CGTCGTGCAGAAGCAGTTTAC	*GCGCTCTCGGTAAATCTTGTACTC	CTTCCTCCCGCTCTG	127	---	---
a Marker was not mapped, but only genotyped in BHS213 population
* 5'biotinylation of primers
