# Supplementary material for: Linkage mapping of putative regulator genes of barley grain development characterized by expression profiling
Source: BMC Plant Biol. 2009 Jan 9;9:4. doi: 10.1186/1471-2229-9-4 (PMC2648977; doi:10.1186/1471-2229-9-4)
Supplement: Additional file 6 — Markers mapped in OWB- or SM-populations or in wheat-barley chromosomal addition lines (WB) with reference to the rice genome. Chromosomal position in the linkage maps of barley and most significant Blast hits on the genomic sequence of rice. The macrosyntenic relationships of barley – rice are compared to other ESTs mapped in both species. [file 1471-2229-9-4-S6.xls]

## Sheet: Tabelle1
Markers mapped in OWB- & SM-populations or in wheat-barley chromosomal addition lines (WB) with reference to the rice genome
Locus	Barley	Population	BIN	Location	TIGR BlastN annotation in rice	E-value	No. of marker with same chromosomal assignment in rice	Total no. of markers per linkage group	χ²	cSyntenic relationship
	chrom.			in rice
GBM6000	5H	OWB	5H_6	Os09g39540	40s ribosomal protein S25, putative, expressed	4.9E-58	26	117	7.1**	macro
GBM6001	5H	OWB	5H_6	Os09g25090	CIPK-like protein 1, putative, expressed	4.3E-67	26	117	7.1**	macro
GBM6002	1H	OWB	1H_7-8	Os05g04340	glycogen synthase kinase-3 hmologo MsK-1, putative, expressed	3.4E-16	36	93	17.8****	macro
GBM6003a	---	SM	---	Os12g29580	protein kinase PVPK-1, putative, expressed	1.8E-25	---	---	---	---
GBM6004	1H	OWB	1H_8-9	Os05g34940	MADS-box transcription factor 4, putative, expressed	2.2E-45	36	93	17.8****	macro
GBM6005a	---	SM	---	---	---	---	---	---	---	---
GBM6006	4H	SM	4H_6	---	---	---	---	---	---	---
GBM6007	5H	SM	5H_8-9	---	---	---	---	---	---	---
GBM6008a	---	OWB	---	---	---	---	---	---	---	---
GBM6009	2H	OWB	2H_8-9	Os04g37690	RNA recognition motif family protein, expressed	7.2E-160	52	143	25.0****	macro
GBM6010	5H	SM	5H_14	Os03g61560	expressed protein	2.1E-58	30	117	10.0***	macro
GBM6011	3H	OWB	3H_15-16	Os01g72900	ABA/WDS induced protein, expressed	1.6E-32	91	131	62.7****	macro
GBM6012	2H	OWB	2H_11	---	---	---	---	---	---	---
GBM6013	7H	SM	7H_4-5	Os06g07220	transposon protein, putative, CACTA, En/Spm sub-class, expressed	4.7E-31	43	118	20.5****	macro
GBM6014	2H	OWB	2H_8-9	---	---	---	---	---	---	---
GBM6015	2H	SM	2H_13-14	Os04g42784	DNA mismatch repair MutS family, putative, expressed	7.3E-13	52	143	25.0****	macro
GBM6016	7HL	WB		Os06g49430	OsMPK17-1 - putative MAPK based on amino acid sequence homology, expressed	2.9E-157	43	118	20.5****	macro
GBM6017	3HS	WB		Os01g09580	serine/threonine-protein kinase Eg2-like, putative, expressed	1.1E-67	91	131	62.7****	macro
GBM6018	2HS	WB	---	---	---	---	---	---	---	---
GBM6019	2HS	WB	---	Os08g02050	transposon protein, putative, unclassified, expressed	2.1E-22	1	143	---	no synteny
GBM6020	4HL	WB	---	Os03g08500	ethylene-responsive element binding protein 2, putative, expressed	4.0E-59	43	71	27.9****	macro
GBM6022	5HL	WB	---	---	---	---	---	---	---	---
GBM6023	2HS	WB	---	Os07g38130	polygalacturonase inhibitor 1 precursor, putative, expressed	1.1E-159	49	143	22.4****	macro
GBM6024	3HL	WB	---	---	---	---	---	---	---	---
GBM6025	7HL	WB	---	Os06g50370	RING-H2 finger protein ATL2B, putative, expressed	1.0E-54	43	118	20.5****	macro
GBM6026	7HS	WB	---	Os06g09370	helix-loop-helix DNA-binding domain containing protein, expressed	1.4E-128	43	118	20.5****	macro
GBM6027	7HL	WB	---	Os08g01100	HMG1/2-like protein, putative, expressed	3.9E-39	21	118	3.9	no synteny
GBM6028	7HL	WB	---	---	---	---	---	---	---	---
GBS3000	5H	OWB	5H_13-15	Os03g49500	Ethylene receptor, putative, expressed	2.4E-19	30	117	10.0***	macro
GBS3001	4H	OWB	4H_10	Os03g03510	CIPK-like protein 1, putative, expressed	4.0E-40	43	71	27.9****	macro
GBS3002	3H	OWB	3H_4	Os02g36974	14-3-3-like protein B, putative, expressed	2.2E-43	4	131	---	no synteny
GBS3003	7H	OWB	7H_2-3	Os04g08560	Protein phosphatase 2C containing protein, expressed	1.7E-11	3	118	---	no synteny
GBS3004	6H	SM	6H_8	Os02g50174	Caleosin related protein, expressed	2.4E-27	50	86	32.4****	macro
GBS3005	2H	OWB	2H_9-10	Os04g43200	Caleosin 2, putative, expressed	9.2E-22	52	143	25.0****	macro
GBS3007	5H	OWB	5H_13	Os03g61670	Calreticulin precursor, putative, expressed	3.5E-40	30	117	10.0***	macro
GBS3008	4H	OWB	4H_6	---	---	---	---	---	---	---
GBS3009	5H	OWB	5H_6	Os09g15790	Ras-related protein Rab11B, putative, expressed	1.1E-45	26	117	7.1**	macro
GBS3010	2H	OWB	2H_3-5	Os01g27730	expressed protein	5.8E-38	8	143	0.8	no synteny
GBS3011a	---	SM	---	Os07g01920	nucleolar GTP-binding protein 1, putative, expressed	1.7E-47	---	---	---	---
GBS3012	3H	OWB	3H_7	Os05g45420	SNF1-related protein kinase catalytic alpha subunit KIN10, putative, expressed	4.0E-26	5	131	2.3	no synteny
GBS3013	7H	SM	7H_7	---	---	---	---	---	---	---
GBS3014a	---	OWB	---	Os07g08070	Uncharacterized protein family UPF0005 containing protein, expressed	9.2E-22	---	---	---	---
GBS3015	2H	OWB	2H_6-7	Os07g44660	xylulose kinase, putative, expressed	7.5E-80	49	143	22.4****	macro
GBS3018	1H	SM	1H_14	---	---	---	---	---	---	---
GBS3019a	---	OWB	---	Os05g41000	Endonuclease/Exonuclease/phosphatase family protein, expressed	1.8E-38	---	---	---	---
GBS3020	7H	OWB	7H_10	Os06g45990	CRAL/TRIO, N-terminus family protein, expressed	2.6E-19	43	118	20.5****	macro
GBS3021	4H	OWB	4H_8-10	Os03g08550	leucine-rich repeat transmembrane protein kinase 1, putative, expressed	5.3E-41	43	71	27.9****	macro
GBS3024	3H	OWB	3H_4	Os01g01410	Protein kinase domain containing protein, expressed	5.0E-51	91	131	62.7****	macro
GBS3025	7H	OWB	7H_6	Os06g10650	tyrosine specific protein phosphatase family protein, putative, expressed	2.8E-26	43	118	20.5****	macro
GBS3026	6H	OWB	6H_3-4	---	---	---	---	---	---	---
GBS3027	2H	SM	2H_8	Os12g29580	protein kinase, putative, expressed	5.4E-44	6	143	2.0
GBS3028	4H	OWB	4H_10	Os03g03880	Serine/threonine-protein kinase RLCKVII, putative, expressed	1.3E-31	43	71	27.9****	macro
GBS3029	7H	OWB	7H_10	Os06g45660	14 kDa zinc-binding protein, putative, expressed	1.6E-35	43	118	20.5****	macro
GBS3030	1H	OWB	1H_8-9	Os05g41780	AP2 domain containing protein, expressed	3.8E-11	36	93	17.8****	macro
GBS3031	7H	OWB	7H_5-6	Os06g09390	ethylene response element binding protein, putative, expressed	1.7E-28	43	118	20.5****	macro
GBS3032	3H	SM	3H_1	Os01g04020	AP2 domain containing protein, expressed	1.4E-20	91	131	62.7****	macro
GBS3033	5H	SM	5H_4-5	Os09g20350	AP2 domain containing protein, expressed	6.5E-18	26	117	7.1**	macro
GBS3034	7H	SM	7H_13	Os06g51220	DNA-binding protein MNB1B, putative, expressed	1.7E-22	43	118	20.5****	macro
GBS3035	4H	OWB	4H_6	Os03g15940	putative LIM-domain protein	3.0E-99	43	71	27.9****	macro
GBS3037	1H	SM	1H_8-9	Os10g41260	MCB1 protein, putative, expressed	2.0E-22	15	93	2.1	synteny
GBS3038	5H	SM	5H_4-5	Os12g37970	myb family transcription factor, putative, expressed	5.4E-100	19	117	2.8	synteny
GBS3039	5H	SM	5H_4-5	Os06g17410	Dof domain, zinc finger family protein, expressed	1.8E-25	0	117	---	no synteny
GBS3040	5H	SM	5H_5-6	---	---	---	---	---	---	---
GBS3043	6H	OWB	6H_6-7	Os02g10920.3	Zinc finger protein ZF2, putative, expressed	2.4E-32	50	86	32.4****	macro
GBS3044	3H	OWB	3H_14-15	Os01g71200	Ribonucleoprotein, putative, expressed	1.3E-41	91	131	62.7****	macro
GBS3045	2H	OWB	2H_11	Os12g38440	XH domain containing protein, expressed	2.8E-38	6	143	2.0	no synteny
GBS3046	4H	SM	4H_4-5	Os03g51264b	hypothetical protein	4.2E-26	43	71	27.9****	macro
GBS3047	7H	SM	7H_3-4	Os06g05660	nucleosome/chromatin assembly factor group A, putative, expressed	2.5E-21	43	118	20.5****	macro
GBS3050	1H	SM	1H_2-3	Os02g21240	F-box domain containing protein, expressed	1.4E-33	2	93	---	no synteny
GBS3051	5H	SM	5H_4-5	Os12g37970	myb family transcription factor, putative, expressed	1.7E-79	19	117	2.8	synteny
GBS3052a	---	OWB	---	Os06g05010	Early nodulin 93, putative, expressed	7.4E-42	---	---	---	---
GBS3054a	---	SM	---	Os07g41260	expressed protein	2.6E-58	---	---	---	---
GBS3055	6H	OWB	6H_13	Os02g57270	Myb-like DNA-binding domain containing protein, expressed	1.7E-25	50	86	32.4****	macro
GBS3056	5H	OWB	5H_13	Os02g16000	GAMYB-binding protein, putative, expressed	1.5E-40	7	117	0.5	no synteny
GBS3059	6H	OWB	6H_1-3	---	---	---	---	---	---	---
GBS3060	3H	SM	3H_1	---	---	---	---	---	---	---
GBS3061	3H	SM	3H_15	---	---	---	---	---	---	---
GBS3062	3H	SM	3H_6	Os01g50960	Transcriptional Coactivator p15 family protein, expressed	2.5E-11	91	131	62.7****	macro
GBS3063	3H	OWB	3H_16	Os01g74300	metallothionein-llike protein type 2, putative, expressed	6.7E-22	91	131	62.7****	macro
GBS3064	6H	OWB	6H_5-6	Os09g00998	expressed protein	1.3E-49	1	86	---	no synteny
GBS3065	3H	OWB	3H_10-13	Os03g58580	nodulin family protein, putative, expressed	9.2E-41	6	131	1.5	no synteny
χ² with p ≤ 0.05; 0.01; 0.005; 0.001 are marked with asterisks *; **; ***; ****
a Marker are segregating but could not be assigned to a linkage group
bsecond best BlastN-hit in rice
c macro: macro co-linear relationship between barley & rice inferred by χ2-test; synteny: syntenic relationship inferred by inspection of adjacent markers.
